# Supplementary material for: Histoplasma yeast and mycelial transcriptomes reveal pathogenic-phase and lineage-specific gene expression profiles
Source: BMC Genomics. 2013 Oct 10;14:695. doi: 10.1186/1471-2164-14-695 (PMC3852720; doi:10.1186/1471-2164-14-695)
Supplement: Additional file 2: Table S1 — Expression of G186A genes. [file 1471-2164-14-695-S2.xlsx]

## Sheet: Sheet1
Gene_ID	G186-Y1	G186-Y2	G186-M1	G186-M2
HC186_00001.t1	32.8426	26.7923	65.0286	67.5745
HC186_00002.t1	7.21946	7.60503	183.255	116.291
HC186_00003.t1	7.28319	10.2179	4.63068	4.82502
HC186_00004.t1	13.5671	13.6297	8.08139	9.38757
HC186_00005.t1	27.1757	24.7119	8.63951	7.19529
HC186_00006.t1	13.1015	13.91	4.80622	4.29267
HC186_00007.t1	23.3684	24.4702	20.1402	18.7973
HC186_00008.t1	32.2139	36.2778	53.8065	58.3646
HC186_00009.t1	19.1658	16.1117	8.69472	9.48255
HC186_00010.t1	80.3386	87.8956	150.945	208.247
HC186_00011.t1	59.1116	62.5636	54.5393	60.7497
HC186_00012.t1	2.36258	4.92686	2.553e-06	2.30381
HC186_00013.t1	22.4017	21.2696	10.4067	14.429
HC186_00014.t1	12.5284	12.5234	17.0846	15.3326
HC186_00015.t1	8.4055	8.04977	43.3058	49.9435
HC186_00016.t1	13.779	18.901	12.742	14.1759
HC186_00017.t1	36.668	46.4436	32.9291	29.4687
HC186_00018.t1	56.4022	50.9732	54.7223	42.9682
HC186_00019.t1	47.1603	38.1062	46.3053	36.2847
HC186_00020.t1	11.6376	11.1036	17.5513	19.6553
HC186_00021.t1	10.9715	10.5452	10.8893	11.7035
HC186_00022.t1	12.4064	13.6019	13.3983	17.091
HC186_00023.t1	10.6441	9.68061	5.35558	6.33421
HC186_00024.t1	2.70217	2.66815	9.81166	8.45783
HC186_00025.t1	16.5515	18.9901	23.0733	20.1881
HC186_00026.t1	5.01369	4.22002	8.90076	13.1412
HC186_00027.t1	1.73753	2.5348	7.17632	5.76972
HC186_00028.t1	26.8381	28.6042	24.6204	20.9741
HC186_00029.t1	41.4348	43.3658	68.1681	63.1236
HC186_00030.t1	6.71725	7.20214	28.7361	21.9345
HC186_00031.t1	111.139	124.808	574.106	429.126
HC186_00032.t1	65.1446	60.0887	40.1984	35.0527
HC186_00033.t1	8.90898	10.8303	2.31007	3.10137
HC186_00034.t1	6.11979	4.36718	4.73365	4.05131
HC186_00035.t1	31.9087	24.0074	91.6217	87.186
HC186_00036.t1	18.8237	18.9851	13.7211	19.9583
HC186_00037.t1	9.98232	10.3561	14.9346	16.459
HC186_00038.t1	165.608	186.81	163.431	186.095
HC186_00039.t1	28.5034	27.1192	10.6541	9.03595
HC186_00040.t1	151.041	153.591	99.0812	130.716
HC186_00041.t1	55.7474	49.5248	76.8441	67.4301
HC186_00042.t1	164.372	175.389	132.205	201.137
HC186_00043.t1	81.7462	74.4005	76.8253	89.0897
HC186_00044.t1	14.3975	14.36	24.2039	19.0969
HC186_00045.t1	56.6967	57.2947	23.6669	15.4133
HC186_00046.t1	21.1723	19.8081	17.707	17.361
HC186_00047.t1	648.586	763.571	1220.74	1067.24
HC186_00048.t1	38.561	42.6933	19.9715	31.7837
HC186_00049.t1	14.5733	11.4683	17.9497	20.0416
HC186_00050.t1	101.536	100.455	101.057	95.4561
HC186_00051.t1	38.4588	36.3112	13.6681	15.2349
HC186_00052.t1	116.515	103.846	75.0828	75.29
HC186_00053.t1	37.2326	40.5995	19.0338	19.063
HC186_00054.t1	10.9045	10.1848	34.3085	26.4488
HC186_00055.t1	6.91711	7.02931	16.1253	13.6
HC186_00056.t1	3.46493	3.5979	1.54446	2.06189
HC186_00057.t1	83.6466	90.0721	51.3615	46.2214
HC186_00058.t1	48.4205	53.5249	16.7557	21.0392
HC186_00059.t1	24.4549	22.633	10.9748	14.1395
HC186_00060.t1	64.19	64.0074	55.0089	72.8346
HC186_00061.t1	57.4392	59.4369	41.2364	43.0068
HC186_00062.t1	22.2446	25.2931	11.7547	12.873
HC186_00063.t1	31.0814	34.388	29.2375	26.176
HC186_00064.t1	30.4151	32.1781	17.5099	13.3736
HC186_00065.t1	51.2335	54.2809	39.3269	45.0438
HC186_00066.t1	165.805	169.171	168.599	199.09
HC186_00067.t1	65.0706	66.8375	41.6219	46.7242
HC186_00068.t1	7.75012	8.05565	5.20617	8.46424
HC186_00069.t1	347.238	363.621	249.555	267.295
HC186_00070.t1	37.646	38.7456	32.6323	32.9825
HC186_00071.t1	35.8175	38.1032	15.4531	17.1635
HC186_00072.t1	45.0075	52.035	24.0151	30.981
HC186_00073.t1	57.4197	82.9952	51.4871	53.1635
HC186_00074.t1	46.6447	49.745	51.0751	53.6042
HC186_00076.t1	17.6286	21.5698	38.9566	27.9769
HC186_00077.t1	2.7922e-07	3.55222e-06	35.4468	26.1818
HC186_00078.t1	29.8328	29.7324	85.0841	63.1025
HC186_00079.t1	6.75384	10.6616	6.04303	9.62331
HC186_00080.t1	70.9866	67.2099	31.8325	37.2625
HC186_00081.t1	32.1355	33.9741	15.1038	13.9352
HC186_00082.t1	41.8082	45.4959	57.0629	53.9945
HC186_00083.t1	50.9818	56.5069	39.6992	40.9887
HC186_00084.t1	98.508	98.9665	45.3113	51.0391
HC186_00085.t1	194.305	169.045	168.484	155.745
HC186_00086.t1	104.015	100.894	41.6467	48.2146
HC186_00087.t1	13.0696	13.3044	31.8477	34.5349
HC186_00088.t1	10.1059	11.0866	4.03004	5.2442
HC186_00089.t1	7.35668	6.52372	16.371	31.6042
HC186_00090.t1	265.143	258.688	304.797	311.92
HC186_00091.t1	80.3549	88.4442	64.0612	68.9433
HC186_00092.t1	234.783	263.022	191.396	177.983
HC186_00093.t1	22.3903	19.2106	11.84	7.49775
HC186_00094.t1	25.9508	26.6319	17.9338	17.231
HC186_00095.t1	3.83326	3.65379	4.71893	6.15942
HC186_00096.t1	3.61311	13.8642	0	1.81374
HC186_00097.t1	5.54127	2.94508	2.10219	1.89304
HC186_00098.t1	57.0876	54.9705	33.5243	39.2888
HC186_00099.t1	65.6784	60.7746	78.8474	83.7865
HC186_00100.t1	97.4426	90.8073	46.2534	56.4228
HC186_00101.t1	40.4065	46.081	26.1618	35.6179
HC186_00102.t1	21.1545	19.5073	10.8026	10.8119
HC186_00103.t1	95.9073	88.1761	32.8291	44.247
HC186_00104.t1	125.756	130.958	71.8094	149.329
HC186_00105.t1	776.049	994.56	1160.72	1140.2
HC186_00106.t1	69.8033	82.9364	18.1638	30.0738
HC186_00107.t1	45.7195	39.7647	16.8501	18.5233
HC186_00108.t1	58.9054	46.6455	7.42859	4.53382
HC186_00109.t1	14.7587	15.1216	3.94682	3.49353
HC186_00110.t1	25.282	30.3259	11.059	13.5763
HC186_00111.t1	51.3293	52.7282	41.2033	42.1952
HC186_00112.t1	35.9965	36.4148	19.5114	20.4618
HC186_00113.t1	184.66	203.88	52.6575	51.1157
HC186_00114.t1	40.9181	33.2351	11.7218	11.4513
HC186_00115.t1	11.56	11.548	13.1755	18.3562
HC186_00116.t1	46.1063	40.1455	23.5663	24.1689
HC186_00117.t1	1.71691	3.24965	1.42856	1.48725
HC186_00118.t1	51.2218	55.1726	61.5603	71.7732
HC186_00119.t1	3.48084	5.02588	0.956474	0.37251
HC186_00120.t1	79.0924	58.9111	47.485	30.0749
HC186_00121.t1	25.5553	24.9859	13.9517	15.9042
HC186_00122.t1	55.9021	52.0515	40.9602	49.3878
HC186_00123.t1	14.3035	14.9262	12.7765	13.143
HC186_00124.t1	114.995	115.146	152.416	132.48
HC186_00125.t1	13.2573	13.0809	5.24056	5.65715
HC186_00126.t1	109.218	106.533	59.4176	52.7817
HC186_00127.t1	21.8775	21.8702	18.2509	12.8998
HC186_00128.t1	61.7145	58.3361	39.1705	31.6874
HC186_00129.t1	30.8744	17.5245	21.0217	24.9937
HC186_00130.t1	3.43128	2.2217	4.60491	2.51375
HC186_00131.t1	39.7793	39.5289	10.6897	10.7057
HC186_00132.t1	23.96	28.1506	21.3353	23.0568
HC186_00133.t1	19.709	16.2256	17.4156	15.4878
HC186_00134.t1	48.505	48.9644	63.5732	54.9751
HC186_00135.t1	19.9732	17.1504	15.747	12.6339
HC186_00136.t1	17.2529	14.9938	32.2701	22.0665
HC186_00137.t1	51.3717	53.0568	36.0127	33.2839
HC186_00138.t1	13.1879	10.1229	6.19992	5.21521
HC186_00139.t1	9.63763	6.22925	3.83271	3.49007
HC186_00140.t1	72.6772	64.7485	31.2624	94.6023
HC186_00141.t1	8.22283	10.4782	6.53631	5.44218
HC186_00142.t1	13.176	13.3198	4.59558	4.55492
HC186_00143.t1	8.24612	0	9.14536	6.50187
HC186_00144.t1	11.4548	8.03731	3.86451	7.35572
HC186_00145.t1	23.4221	22.7816	17.5745	20.9451
HC186_00146.t1	50.9682	55.0215	23.7921	27.8544
HC186_00147.t1	37.526	40.4063	66.0133	74.7389
HC186_00148.t1	45.7006	45.0961	1029.08	1282.29
HC186_00149.t1	12.1011	11.1876	10.6582	12.7752
HC186_00150.t1	202.937	197.386	129.575	124.48
HC186_00151.t1	15.2592	21.3329	9.0664	11.6646
HC186_00152.t1	60.6891	72.9216	44.5804	32.914
HC186_00153.t1	72.9145	69.3972	67.3544	76.2881
HC186_00154.t1	13.1856	15.1451	8.01357	6.46895
HC186_00155.t1	45.5444	41.3721	23.1373	23.9589
HC186_00156.t1	6.99571	6.28422	5.52325	4.14648
HC186_00157.t1	78.847	87.2679	108.625	81.9325
HC186_00158.t1	69.7194	85.1995	56.4247	55.3547
HC186_00159.t1	38.5537	45.8026	75.2115	67.8166
HC186_00160.t1	27.9507	26.0876	26.3945	20.5755
HC186_00161.t1	31.3391	19.7144	24.9771	26.7084
HC186_00162.t1	46.2314	48.4024	44.5202	39.7361
HC186_00163.t1	4.16277	12.0507	2.34163	8.81218
HC186_00164.t1	154.055	143.596	85.4666	76.0019
HC186_00165.t1	19.3396	16.7861	5.6542	5.82089
HC186_00166.t1	22.015	26.6466	8.2221	5.91292
HC186_00167.t1	20.4958	20.7513	6.41341	7.9926
HC186_00168.t1	59.7755	41.7933	39.2439	44.1936
HC186_00169.t1	286.202	352.749	515.804	506.235
HC186_00170.t1	15.3869	18.5481	14.2221	14.4474
HC186_00171.t1	50.7112	45.0264	42.3019	37.7716
HC186_00172.t1	11.8542	14.9634	2.42115	3.22726
HC186_00173.t1	7.23374	7.58378	3.78439	3.1954
HC186_00174.t1	23.9317	20.3944	60.3365	58.5893
HC186_00175.t1	102.778	96.0233	179.634	188.127
HC186_00176.t1	78.105	77.6445	101.495	112.327
HC186_00177.t1	32.4589	30.6742	21.5649	17.2832
HC186_00178.t1	16.7753	18.0042	76.5201	96.1201
HC186_00179.t1	55.05	67.9321	118.236	120.723
HC186_00180.t1	4.49121	5.00687	54.9014	64.7397
HC186_00181.t1	81.961	73.9608	76.5236	94.1371
HC186_00182.t1	11.0067	9.52202	27.6062	24.9589
HC186_00183.t1	54.9228	48.623	473.619	463.003
HC186_00184.t1	2.88308	2.90372	7.67685	6.62088
HC186_00185.t1	2.47063	2.78391	4.12639	3.97478
HC186_00186.t1	7.87863	5.87083	5.51955	5.71839
HC186_00187.t1	50.8859	53.882	43.3928	39.3799
HC186_00188.t1	81.7748	79.2118	82.7936	90.2386
HC186_00189.t1	31.6693	31.0885	214.298	169.744
HC186_00190.t1	33.1151	35.9167	108.439	146.8
HC186_00191.t1	103.383	86.3066	75.5582	65.6687
HC186_00192.t1	399.227	410.568	874.722	1016.46
HC186_00193.t1	62.2042	59.4616	34.5951	35.7468
HC186_00194.t1	7.54717	13.1158	20.7008	18.8869
HC186_00195.t1	45.2492	42.6998	20.5817	25.3104
HC186_00196.t1	31.4664	31.5919	11.0993	12.4881
HC186_00197.t1	31.0711	31.5736	16.5337	18.919
HC186_00198.t1	58.148	56.5826	16.8561	31.3507
HC186_00200.t1	23.0479	21.7288	8.07159	9.03692
HC186_00201.t1	105.762	95.2343	88.968	139.375
HC186_00202.t1	11.2311	6.56149	4.73646	5.62374
HC186_00203.t1	78.718	74.5806	63.0931	73.6893
HC186_00204.t1	75.8596	81.4243	40.9933	58.5814
HC186_00205.t1	38.0088	31.702	17.2606	22.0809
HC186_00206.t1	3.37468	3.46485	3.19377	3.49304
HC186_00207.t1	37.9814	29.6115	30.6869	30.9871
HC186_00208.t1	4.93945	3.11695	2.2849	1.68452
HC186_00209.t1	5.70899	5.16252	13.0758	12.2415
HC186_00210.t1	5.44108	4.08044	13.7214	5.89054
HC186_00211.t1	170.555	168.263	161.482	179.904
HC186_00212.t1	37.893	40.8569	32.2853	33.9252
HC186_00213.t1	93.5422	92.6018	233.941	269.598
HC186_00214.t1	156.503	176.468	160.666	150.435
HC186_00215.t1	21.1801	23.762	15.7707	14.9186
HC186_00216.t1	60.9269	65.1345	48.5349	64.968
HC186_00217.t1	50.5487	47.9561	53.1082	48.9498
HC186_00218.t1	90.2513	83.208	58.7445	71.0778
HC186_00219.t1	23.3016	25.5949	19.4395	16.7575
HC186_00220.t1	30.3551	30.8422	26.6275	24.63
HC186_00221.t1	100.124	101.68	56.8792	63.1723
HC186_00222.t1	30.74	28.6425	21.1877	24.1885
HC186_00223.t1	5.86226	4.90239	12.2019	6.5987
HC186_00224.t1	0	0	0.963571	2.76378
HC186_00225.t1	32.7358	28.402	59.9846	44.6561
HC186_00226.t1	30.2279	32.0162	46.3902	37.2313
HC186_00227.t1	10.6518	12.7436	89.7456	109.831
HC186_00228.t1	173.357	185.665	409.462	347.964
HC186_00229.t1	25.2565	20.6725	14.1891	12.6573
HC186_00230.t1	42.8617	42.9689	28.6042	29.7051
HC186_00231.t1	63.1988	59.7196	14.6878	18.6049
HC186_00232.t1	20.1808	21.0075	23.6678	32.5232
HC186_00233.t1	30.9116	35.3229	43.7954	38.6099
HC186_00234.t1	18.9103	17.8056	19.9804	21.8658
HC186_00235.t1	3.97509	2.90736	29.8166	27.9836
HC186_00236.t1	11.7966	12.1316	32.2654	38.0817
HC186_00237.t1	50.3805	48.6191	79.8024	85.9257
HC186_00238.t1	15.8894	16.7076	14.4946	15.61
HC186_00239.t1	1.74929	0	1.0142	0.967639
HC186_00240.t1	52.3368	53.8247	60.0323	47.4652
HC186_00241.t1	50.0013	54.2555	38.2174	34.283
HC186_00242.t1	38.2584	47.3046	108.165	60.0995
HC186_00243.t1	9.21164	9.56676	17.2419	12.5582
HC186_00244.t1	0	2.19426	0	0
HC186_00245.t1	10.4961	11.9885	193.219	89.4077
HC186_00246.t1	35.7557	37.4391	23.8541	21.8875
HC186_00247.t1	178.191	153.06	191.713	156.303
HC186_00248.t1	37.7492	37.5824	22.6955	20.8446
HC186_00249.t1	138.41	128.739	840.298	793.845
HC186_00250.t1	4.67526	4.18496	3.64884	4.9703
HC186_00251.t1	38.0626	38.4191	22.8176	23.398
HC186_00252.t1	23.2719	23.7862	32.6979	28.5823
HC186_00253.t1	43.28	47.1781	32.9249	26.4269
HC186_00254.t1	82.6478	77.2755	122.359	109.249
HC186_00255.t1	99.2911	89.1384	64.1942	59.9018
HC186_00256.t1	3.01425	5.22367	0.803303	0.950313
HC186_00257.t1	6.32651	6.70553	7.33676	7.16664
HC186_00258.t1	10.9327	12.8476	6.52953	6.76275
HC186_00259.t1	18.1629	8.55187	4.5391	0
HC186_00260.t1	337.363	283.034	302.871	246.032
HC186_00261.t1	76.9333	94.5389	39.7238	47.4022
HC186_00263.t1	65.8401	76.2376	53.5949	51.279
HC186_00264.t1	19.6736	20.9627	35.5559	34.7292
HC186_00265.t1	26.9278	29.2215	20.1809	18.2763
HC186_00266.t1	4.98136	6.52365	2.58788	2.6147
HC186_00267.t1	66.8112	58.6024	55.5261	51.3509
HC186_00268.t1	99.5445	96.5062	109.902	96.0618
HC186_00269.t1	76.7086	79.2747	116.218	104.993
HC186_00270.t1	2.85728	2.39811	1.97795	1.02412
HC186_00271.t1	157.293	187.193	256.171	231.19
HC186_00272.t1	43.1254	43.8593	25.8609	32.2555
HC186_00273.t1	30.686	31.3716	21.5635	17.543
HC186_00274.t1	307.925	257.093	196.003	254.498
HC186_00275.t1	9.80806	6.41712	6.93262	6.48259
HC186_00276.t1	26.4209	26.7538	23.7722	25.276
HC186_00277.t1	20.0838	23.5316	10.5084	10.6039
HC186_00278.t1	23.0571	20.3598	12.7161	11.3537
HC186_00279.t1	80.1392	79.5046	65.8382	62.0221
HC186_00280.t1	42.9271	39.9096	45.1064	38.0144
HC186_00281.t1	74.7307	88.681	60.4979	55.5679
HC186_00282.t1	88.4273	88.1285	61.0531	53.6495
HC186_00283.t1	4.68391	5.1937	3.93776	3.62974
HC186_00284.t1	22.3101	25.5212	70.8885	89.5441
HC186_00285.t1	31.7589	30.6306	13.0968	15.1765
HC186_00286.t1	10.5842	9.8496	6.41688	5.8486
HC186_00287.t1	24.0401	25.652	9.57032	8.85825
HC186_00288.t1	18.3381	20.4147	22.0172	18.3113
HC186_00289.t1	3.44964	5.2043	15.565	10.7943
HC186_00290.t1	28.1635	31.2673	11.8277	10.7297
HC186_00291.t1	42.4133	39.4743	20.1362	21.161
HC186_00292.t1	30.6668	30.5764	68.3958	85.4933
HC186_00293.t1	36.2183	40.1227	21.7031	20.5836
HC186_00294.t1	11.6396	10.7655	9.44508	9.17931
HC186_00295.t1	4.6318	5.92301	7.4444	6.23273
HC186_00296.t1	29.3033	32.9172	22.9284	18.9701
HC186_00297.t1	1.69023	1.19064	4.73314	14.5796
HC186_00298.t1	2.76291	3.08705	1.36709	1.55683
HC186_00299.t1	7.24592	6.72275	5.17864	3.82665
HC186_00300.t1	62.3071	55.7504	60.5349	45.5562
HC186_00301.t1	14.5831	17.0503	35.4431	24.8905
HC186_00302.t1	6.91757	5.52035	8.37565	5.82088
HC186_00303.t1	91.1331	90.1761	180.387	173.005
HC186_00304.t1	198.325	211.768	233.035	275.255
HC186_00305.t1	37.4168	45.2429	61.5602	61.3547
HC186_00306.t1	30.8935	29.2535	19.9836	14.5821
HC186_00307.t1	1.45861	2.35207	0.719395	0.325019
HC186_00308.t1	11.844	10.9186	3.01406	1.89521
HC186_00309.t1	73.677	69.9786	48.9828	47.5908
HC186_00310.t1	40.0718	44.7023	58.4861	77.3952
HC186_00311.t1	24.0138	20.3501	15.9152	19.39
HC186_00312.t1	7.34011	8.55903	18.693	24.3253
HC186_00313.t1	4.9968	4.46824	4.52599	6.04312
HC186_00314.t1	9.26694	15.7718	11.9771	13.7826
HC186_00315.t1	77.6885	84.3677	51.436	58.6569
HC186_00318.t1	25.4485	26.1	33.2952	38.1801
HC186_00319.t1	79.8141	73.867	90.3337	74.307
HC186_00320.t1	83.8846	81.4866	22.8297	22.7545
HC186_00321.t1	17.7482	16.5388	9.33017	9.95021
HC186_00322.t1	48.5312	45.9716	37.2081	29.2709
HC186_00323.t1	19.9218	25.1082	1.41606	1.31929
HC186_00324.t1	4.297	0	4.33118	8.60113
HC186_00325.t1	3.04639	0	3.33778	0
HC186_00326.t1	0	0	7.3476	3.47929
HC186_00327.t1	13.6786	13.5844	7.95301	6.86972
HC186_00328.t1	132.976	118.639	509.879	597.588
HC186_00330.t1	47.8611	50.4563	23.5133	28.8854
HC186_00329.t1	44.5502	49.025	60.0867	73.344
HC186_00331.t1	56.7658	65.2901	25.1653	21.4658
HC186_00332.t1	80.6702	78.6585	48.2535	73.2856
HC186_00333.t1	30.3168	32.1427	51.5212	49.1747
HC186_00334.t1	178.991	177.985	163.145	202.329
HC186_00335.t1	19.3753	18.2078	11.369	10.9756
HC186_00336.t1	133.067	128.366	114.898	119.031
HC186_00337.t1	7.27615	7.34614	14.0015	26.2842
HC186_00338.t1	66.7154	66.3426	43.7684	33.5838
HC186_00339.t1	15.6182	18.8356	6.80915	6.95743
HC186_00340.t1	14.8057	19.7805	10.9386	13.5132
HC186_00341.t1	1973.5	2209.27	2297.29	3066.13
HC186_00342.t1	35.4975	35.9366	18.4482	14.7063
HC186_00343.t1	35.8064	52.2245	7.52253	6.20944
HC186_00344.t1	9.53381	7.45387	5.447	4.78955
HC186_00345.t1	0	0	1.69178	0
HC186_00346.t1	36.9455	33.4073	19.9121	25.2403
HC186_00347.t1	3.95408	3.04537	4.65791	5.76375
HC186_00348.t1	9.47897	9.91652	3.4917	3.49147
HC186_00349.t1	18.5014	14.9352	4.1933	3.48047
HC186_00350.t1	48.0683	51.275	35.7225	45.6217
HC186_00351.t1	3.11773	2.85632	2.92115	4.01406
HC186_00352.t1	5.00442	6.07759	4.29299	3.36994
HC186_00353.t1	136.755	152.287	110.904	114.375
HC186_00354.t1	298.383	329.854	433.045	428.044
HC186_00355.t1	26.0435	23.1717	15.4819	16.2593
HC186_00356.t1	1148.4	1365	1606.5	1405.05
HC186_00357.t1	112.405	125.839	109.512	115.686
HC186_00358.t1	11.3858	9.79084	1.30849	1.62465
HC186_00359.t1	56.2311	59.6999	33.8262	31.5184
HC186_00360.t1	56.3961	60.2518	64.7155	52.0537
HC186_00361.t1	27.6045	20.3543	14.031	16.625
HC186_00362.t1	10.5014	10.4199	29.7574	86.6757
HC186_00363.t1	7.56291	9.5664	3.88262	2.51108
HC186_00364.t1	19.2794	13.9873	76.4541	51.6868
HC186_00365.t1	14.0706	11.1128	43.6971	38.7293
HC186_00366.t1	2.4869	1.19422	2.18726	0
HC186_00367.t1	8.75643	8.44309	13.5728	19.266
HC186_00368.t1	70.1153	66.3067	84.947	92.031
HC186_00369.t1	14.3364	14.9056	18.1101	22.156
HC186_00370.t1	2.66138	6.17802	4.19201	4.7272
HC186_00371.t1	22.5487	4.82353	8.72646	2.39384
HC186_00372.t1	18.034	16.9462	21.1419	19.4536
HC186_00373.t1	51.824	46.201	49.0899	43.845
HC186_00374.t1	180.467	189.035	118.347	86.0143
HC186_00375.t1	19.4849	19.828	9.72564	9.08558
HC186_00376.t1	20.5423	19.9701	18.4791	14.1556
HC186_00377.t1	89.702	88.7226	55.1259	59.699
HC186_00378.t1	132.804	114.294	105.534	108.809
HC186_00379.t1	70.9163	70.2257	42.1454	34.5267
HC186_00380.t1	132.936	137.007	129.001	126.776
HC186_00381.t1	16.9804	23.5308	1.22337e-08	1.91577e-08
HC186_00382.t1	23.1471	23.892	10.5008	10.5801
HC186_00383.t1	10.487	10.9076	8.94235	6.88117
HC186_00384.t1	21.788	18.8272	12.8654	12.5964
HC186_00385.t1	57.8826	57.753	55.0155	59.3756
HC186_00386.t1	43.2061	44.8596	23.3028	23.1906
HC186_00387.t1	383.407	419.454	458.895	401.265
HC186_00388.t1	381.183	387.522	464.407	451.689
HC186_00389.t1	2.45795	0.745997	1.95193	1.91487
HC186_00390.t1	107.066	106.139	129.308	83.9742
HC186_00391.t1	14.4961	38.1829	16.2767	8.77434
HC186_00392.t1	42.4574	32.7916	30.621	33.4699
HC186_00393.t1	5.17931	9.81569	0	0
HC186_00394.t1	36.7909	36.3016	22.9084	21.3486
HC186_00395.t1	34.8722	37.9767	35.1721	41.0295
HC186_00396.t1	3.91427	3.99448	0.511879	1.19929
HC186_00397.t1	20.4606	18.597	1.24445	2.35404
HC186_00398.t1	64.7793	63.8952	14.1658	13.712
HC186_00399.t1	168.776	164.23	226.488	244.021
HC186_00400.t1	91.9793	111.286	166.607	171.209
HC186_00401.t1	13.0451	13.0559	5.34384	6.16762
HC186_00402.t1	7.06376	6.41594	3.08389	1.39145
HC186_00403.t1	19.8388	21.2522	7.4187	7.56756
HC186_00404.t1	8.30883	8.10641	8.6983	10.0184
HC186_00405.t1	24.1427	23.2798	16.2761	13.0024
HC186_00406.t1	68.6247	67.0679	89.1218	77.7219
HC186_00407.t1	4.31599	4.85625	8.13401	7.05701
HC186_00408.t1	91.6657	111.273	67.6526	77.8313
HC186_00409.t1	67.3071	69.2388	90.6908	74.2188
HC186_00410.t1	56.574	45.2773	32.1778	28.0337
HC186_00411.t1	109.762	99.9086	108.981	93.8661
HC186_00412.t1	27.0488	35.1284	41.1256	37.6673
HC186_00413.t1	39.3044	34.8976	17.7468	15.3849
HC186_00414.t1	60.3339	56.8673	44.9772	40.4327
HC186_00415.t1	15.0865	14.1402	12.3937	13.6905
HC186_00416.t1	41.9294	44.9433	24.1697	24.4044
HC186_00417.t1	35.2346	34.0463	25.0081	25.6413
HC186_00418.t1	6.2946	4.34173	0.784876	0.754873
HC186_00419.t1	329.397	405.192	458.17	416.192
HC186_00420.t1	46.9434	50.6772	21.6158	21.2039
HC186_00421.t1	5.80907	4.22694	3.1673	2.09498
HC186_00423.t1	9.46796	9.64372	4.56582	5.04814
HC186_00424.t1	17.5579	16.6284	8.65678	6.8358
HC186_00425.t1	276.924	318.919	393.272	341.411
HC186_00426.t1	5.14048	12.4873	0	1.43022
HC186_00427.t1	6.62701	5.42026	0.574428	1.48607
HC186_00428.t1	117.929	104.739	98.4539	77.143
HC186_00429.t1	2.0984	0	0.532133	3.5257
HC186_00430.t1	13.024	8.99583	3.90925	3.67862
HC186_00431.t1	23.8659	15.7734	3.67772	4.84238
HC186_00432.t1	11.214	12.0302	6.96977	6.26168
HC186_00433.t1	12.5302	6.01271	6.99837	3.02178
HC186_00434.t1	61.6483	52.9403	53.5961	50.6281
HC186_00435.t1	276.808	281.589	472.229	454.53
HC186_00436.t1	51.9653	54.8632	30.4545	21.7746
HC186_00437.t1	53.4609	52.1128	63.5048	72.0012
HC186_00438.t1	4.04409	4.07863	0.558662	0.632574
HC186_00439.t1	30.1505	29.2789	11.4952	13.2871
HC186_00440.t1	95.9617	79.1449	16.7537	41.6927
HC186_00441.t1	29.5895	29.8017	21.0596	20.3161
HC186_00442.t1	5.85931	7.71549	11.696	10.8307
HC186_00443.t1	266.412	245.813	551.253	448.536
HC186_00444.t1	7.538	3.6076	54.1156	37.7039
HC186_00445.t1	4.88902	4.51076	11.4954	8.54206
HC186_00446.t1	51.2307	49.1183	60.842	66.0189
HC186_00447.t1	63.6871	56.2551	112.62	145.705
HC186_00448.t1	12.8011	10.341	9.93628	6.80612
HC186_00449.t1	66.6484	63.5169	59.2768	51.7045
HC186_00450.t1	49.785	51.8657	106.297	96.7508
HC186_00451.t1	25.9721	22.9063	66.9679	63.2629
HC186_00452.t1	17.4892	48.5108	24.575	27.8224
HC186_00453.t1	12.7262	13.0572	3.91334	5.00819
HC186_00454.t1	27.0389	29.2071	11.0122	14.1461
HC186_00455.t1	5.93316	6.11362	4.79503	4.27575
HC186_00456.t1	31.3052	34.5415	26.5553	20.4182
HC186_00457.t1	28.4787	25.7325	17.5233	15.9142
HC186_00458.t1	166.397	103.237	91.8105	162.891
HC186_00459.t1	61.7775	55.1341	66.5326	54.148
HC186_00460.t1	45.7323	48.8416	31.1822	28.3694
HC186_00461.t1	89.5914	68.0902	77.7749	80.3391
HC186_00462.t1	38.0925	33.1707	20.5952	30.6672
HC186_00463.t1	215.694	219.958	208.177	178.133
HC186_00464.t1	45.4833	45.1881	20.2365	19.1903
HC186_00465.t1	155.45	148.468	436.544	400.095
HC186_00466.t1	18.4773	16.9438	9.42758	9.94684
HC186_00467.t1	13.2151	10.7392	4.03854	4.25427
HC186_00468.t1	136.107	127.683	158.285	171.042
HC186_00469.t1	79.5679	66.8239	59.3759	48.083
HC186_00470.t1	103.758	104.045	73.9016	76.7366
HC186_00471.t1	58.3964	58.4921	36.2135	41.0381
HC186_00472.t1	30.6531	29.5252	16.9408	17.9911
HC186_00473.t1	20.1178	19.6999	8.03972	6.08593
HC186_00474.t1	64.7208	72.1068	57.9368	61.6934
HC186_00475.t1	107.733	102.637	83.1837	107.398
HC186_00476.t1	46.2091	50.2472	57.1479	57.1864
HC186_00477.t1	2.37539	2.78209	24.7571	8.64524
HC186_00478.t1	3.12933	0	8.54627	3.21749
HC186_00479.t1	6.84914	0	0	3.33796
HC186_00480.t1	5.80534	22.2105	17.9312	5.87219
HC186_00481.t1	0.643945	4.74164	2.99255	1.42414
HC186_00482.t1	6.11338	6.86381	4.72243	2.12749
HC186_00483.t1	6.20801	12.9153	4.62676	2.30947
HC186_00484.t1	69.28	69.5608	32.6462	32.3216
HC186_00485.t1	3.19066	3.0776	6.84222	7.29535
HC186_00486.t1	85.3995	83.8137	92.0372	88.1104
HC186_00487.t1	54.0261	54.9091	23.2886	27.2781
HC186_00488.t1	6.26836	6.19585	6.75693	6.26267
HC186_00489.t1	31.7236	33.82	109.05	116.093
HC186_00490.t1	10.8432	13.9765	32.0784	36.1009
HC186_00491.t1	7.64013	8.26767	9.38546	8.29271
HC186_00492.t1	53.8282	54.7053	62.6618	49.6315
HC186_00494.t1	1.84354	1.05561	2.21034	1.62649
HC186_00493.t1	14.0904	13.6108	8.17969	7.10279
HC186_00495.t1	60.1722	60.6159	29.7788	32.5674
HC186_00496.t1	4.4662	4.11461	1.85221	2.3367
HC186_00498.t1	10.1988	9.59143	5.62444	3.96708
HC186_00499.t1	507.612	486.471	913.461	833.522
HC186_00500.t1	6.16883	7.25009	3.6699	3.03897
HC186_00501.t1	31.6313	34.1207	22.4527	21.152
HC186_00502.t1	137.631	139.93	55.2298	52.0492
HC186_00503.t1	18.7983	20.9967	14.2773	11.4782
HC186_00504.t1	131.734	90.0898	184.973	167.209
HC186_00505.t1	1.6817	6.92279	5.79488	5.43723
HC186_00506.t1	1.0793	4.01151	2.59835	1.82471
HC186_00507.t1	12.4366	16.5028	14.3303	16.9905
HC186_00508.t1	17.5511	15.9668	14.2294	14.3685
HC186_00509.t1	16.5305	16.419	724.387	446.627
HC186_00510.t1	135.678	118.875	30.0962	32.9709
HC186_00511.t1	16.091	16.6158	37.6233	38.1405
HC186_00512.t1	4.38863	4.00533	5.87603	1.86524
HC186_00513.t1	36.2492	40.2217	20.7923	21.4969
HC186_00514.t1	8.3747	8.82805	3.65669	3.29752
HC186_00515.t1	90.2852	89.8252	44.127	52.6953
HC186_00516.t1	50.6152	46.149	22.2279	27.8706
HC186_00517.t1	16.2883	16.1931	9.09375	11.2445
HC186_00518.t1	32.6113	36.2202	36.403	35.0813
HC186_00519.t1	32.8051	29.8077	25.3484	28.8531
HC186_00520.t1	61.3568	55.3808	65.1942	61.1227
HC186_00521.t1	21.8891	27.271	17.2785	18.7029
HC186_00522.t1	18.3242	19.1607	9.93547	10.9324
HC186_00523.t1	130.882	126.512	167.619	143.722
HC186_00524.t1	87.2253	63.6449	158.704	120.035
HC186_00525.t1	51.6328	47.461	41.1234	42.0534
HC186_00526.t1	330.476	280.372	1463.18	1510.65
HC186_00527.t1	112.122	114.34	106.272	117.248
HC186_00528.t1	0	3.42632	5.19973	4.35072
HC186_00529.t1	86.0387	84.4092	60.2786	51.9758
HC186_00530.t1	17.004	18.5045	15.3508	14.9086
HC186_00531.t1	50.7137	51.2864	39.8094	33.4739
HC186_00532.t1	52.1443	52.0612	36.7577	39.0467
HC186_00533.t1	16.2936	14.0497	10.9619	9.77683
HC186_00534.t1	21.3571	10.949	12.9049	9.64907
HC186_00535.t1	77.1558	67.4764	51.3696	54.9445
HC186_00536.t1	13.5849	16.1312	17.1028	16.0909
HC186_00537.t1	98.1302	103.484	66.2863	73.0815
HC186_00538.t1	40.3058	38.3793	20.8792	24.4546
HC186_00539.t1	0.364667	0.978138	1.01184	0.380573
HC186_00540.t1	135.819	129.366	65.5553	47.8523
HC186_00541.t1	31.165	30.6233	13.8869	10.8575
HC186_00542.t1	40.182	36.8907	41.6872	30.6122
HC186_00543.t1	6.89806	0	0	6.73804
HC186_00544.t1	15.9331	17.2639	49.0117	84.2682
HC186_00545.t1	103.58	94.0484	92.3931	107.34
HC186_00546.t1	27.6046	26.9435	14.7313	14.3942
HC186_00547.t1	54.4604	55.1031	39.2849	55.5929
HC186_00548.t1	57.0762	59.6166	47.9726	41.0439
HC186_00549.t1	16.5876	14.1741	22.3931	19.8178
HC186_00550.t1	66.7695	76.7351	68.8482	66.267
HC186_00551.t1	0	1.54421	4.6006	2.62094
HC186_00552.t1	0	0	10.5246	12.2856
HC186_00553.t1	9.46164	10.7469	13.484	9.97168
HC186_00554.t1	20.9422	28.8863	36.6534	31.1677
HC186_00555.t1	45.9951	52.2869	81.7731	55.728
HC186_00556.t1	11.6908	11.4917	9.27162	12.6339
HC186_00557.t1	25.7341	25.017	29.8835	23.1328
HC186_00558.t1	5.31839	10.4282	3.06751	0
HC186_00559.t1	2.93095	2.85705	6.64214	1.62785
HC186_00560.t1	48.0076	48.5965	134.672	173.246
HC186_00561.t1	93.7948	91.9709	45.3461	66.4544
HC186_00562.t1	9.19954	6.94108	8.85768	6.54991
HC186_00563.t1	1.16958	1.41748	1.25417	0.742552
HC186_00564.t1	26.6961	23.5784	9.64096	10.9538
HC186_00565.t1	67.1515	64.2715	26.3885	26.2791
HC186_00566.t1	21.4566	29.5836	17.4966	20.1341
HC186_00567.t1	117.409	136.865	91.6246	94.9558
HC186_00568.t1	17.2574	17.7359	9.75027	8.83613
HC186_00569.t1	384.057	363.445	319.315	187.25
HC186_00570.t1	48.3001	49.7419	45.8933	41.4201
HC186_00571.t1	44.7954	43.0284	54.5664	55.9498
HC186_00572.t1	33.409	31.1504	14.8605	17.5858
HC186_00573.t1	5.4892	5.55531	159.689	107.118
HC186_00574.t1	1793.49	1453.9	670.926	2254.27
HC186_00575.t1	2.28688	2.55	4.66086	6.23571
HC186_00576.t1	2828.37	2557.98	323.488	276.133
HC186_00577.t1	441.944	512.044	34.7491	50.5621
HC186_00578.t1	8.30988	4.62339	2.86261	2.02114
HC186_00579.t1	171.202	189.171	133.024	135.815
HC186_00580.t1	57.4324	68.7604	28.9729	27.4036
HC186_00581.t1	28.9924	30.1138	27.0981	32.9248
HC186_00582.t1	13.548	14.5337	8.74793	9.1501
HC186_00583.t1	66.7597	59.7435	52.6934	43.6583
HC186_00584.t1	24.7447	22.3273	25.9409	23.3521
HC186_00585.t1	17.2979	16.6547	13.0001	10.8359
HC186_00586.t1	64.0812	55.9392	140.381	113.69
HC186_00587.t1	75.1409	72.8355	72.9641	80.7044
HC186_00588.t1	164.364	166.618	38.0911	42.825
HC186_00589.t1	80.9914	82.3907	77.1827	102.112
HC186_00590.t1	32.4682	29.9729	21.838	29.8015
HC186_00591.t1	38.559	33.5602	31.0096	33.3205
HC186_00592.t1	45.2629	49.2804	41.2458	37.3244
HC186_00593.t1	26.3555	26.7631	17.6455	17.3468
HC186_00594.t1	166.793	177.585	151.038	136.151
HC186_00595.t1	0	2.92175	0	0
HC186_00596.t1	68.8753	70.8957	33.729	43.9328
HC186_00597.t1	44.5637	41.4729	25.5758	23.0536
HC186_00598.t1	24.6957	21.5641	13.8361	9.87802
HC186_00599.t1	6.62061	9.88308	2.77211	1.70464
HC186_00600.t1	7.17507	6.78588	0	3.89252
HC186_00601.t1	3.97783	0	5.90958	3.88553
HC186_00602.t1	5.98385	2.41479	2.75198	3.29182
HC186_00603.t1	1.27731	1.22772	1.96517	1.23402
HC186_00604.t1	9.47496	14.2458	2.85335	0.46838
HC186_00605.t1	3.37294	4.78856	0	0
HC186_00606.t1	41.3255	40.4394	52.5099	40.7651
HC186_00607.t1	0.966071	1.49641	2.27397	3.81074
HC186_00608.t1	187.101	191.408	304.902	302.347
HC186_00609.t1	93.5381	91.3598	60.9728	68.1903
HC186_00610.t1	12.9541	13.6617	9.45715	9.84162
HC186_00611.t1	44.0968	43.2518	32.1957	26.9884
HC186_00612.t1	42.9891	46.2037	58.917	47.409
HC186_00613.t1	51.7064	54.0587	45.0313	55.0949
HC186_00614.t1	26.2615	27.2572	22.9562	22.723
HC186_00615.t1	6.15859	5.92741	4.40767	4.11085
HC186_00616.t1	94.4282	86.0003	119.479	106.432
HC186_00617.t1	72.307	72.6015	40.6688	35.133
HC186_00618.t1	90.0526	89.4727	98.5324	92.3825
HC186_00620.t1	119.46	122.201	80.2577	93.3945
HC186_00621.t1	39.3934	38.9658	19.8586	20.9892
HC186_00622.t1	25.7074	25.7012	13.3281	12.8524
HC186_00623.t1	21.8473	19.2723	27.162	31.5466
HC186_00625.t1	27.6004	30.7354	13.3581	13.073
HC186_00628.t1	18.1353	16.3038	15.9139	11.3439
HC186_00629.t1	29.7119	29.1928	23.8188	26.6362
HC186_00630.t1	11.7415	12.7859	20.4987	19.3704
HC186_00631.t1	59.4171	63.9947	21.2918	19.3549
HC186_00632.t1	14.238	9.84217	2.31943	1.08117
HC186_00633.t1	65.2125	14.6866	4.13109	5.83898
HC186_00635.t1	12.2211	12.2865	4.25907	4.01213
HC186_00636.t1	16.5356	16.3328	4.33347	5.23295
HC186_00637.t1	1.53831	3.04692	29.5208	17.976
HC186_00638.t1	24.5567	25.2495	68.8648	46.6163
HC186_00639.t1	48.4127	41.8638	49.7944	50.1065
HC186_00640.t1	143.514	133.628	168.603	114.352
HC186_00641.t1	56.7968	64.4516	72.7352	52.3725
HC186_00642.t1	5.36895	3.42245	0	0.937396
HC186_00643.t1	103.109	94.9633	80.4999	81.0549
HC186_00644.t1	36.2739	35.6188	37.535	42.588
HC186_00645.t1	53.3281	44.903	58.5685	62.6254
HC186_00646.t1	81.0574	74.4647	74.7254	76.4851
HC186_00647.t1	24.4285	25.7351	16.5078	12.6189
HC186_00649.t1	1.73196	0.847766	1.05879	0.988592
HC186_00650.t1	39.2144	42.9824	34.1477	39.4828
HC186_00651.t1	16.2756	46.9997	53.067	43.2684
HC186_00652.t1	94.2147	88.0759	53.648	51.6467
HC186_00653.t1	74.1561	70.8051	38.1013	33.9836
HC186_00654.t1	54.6289	55.2692	36.7279	31.373
HC186_00655.t1	379.691	391.504	523.853	490.239
HC186_00656.t1	23.0994	28.5455	18.9382	17.3303
HC186_00657.t1	96.0718	118.668	100.679	99.427
HC186_00658.t1	5.77977	5.39282	13.6462	14.6231
HC186_00659.t1	144.137	132.021	522.512	547.156
HC186_00660.t1	7.75971	5.5208	1.39398	5.12947
HC186_00662.t1	89.8254	86.0871	14.2195	12.8991
HC186_00663.t1	28.2795	26.9467	11.572	15.1187
HC186_00664.t1	31.5315	23.8104	11.7319	17.5343
HC186_00665.t1	230.38	241.827	316.063	306.583
HC186_00666.t1	238.485	225.365	125.118	133.884
HC186_00667.t1	65.9109	64.6892	37.4307	34.7608
HC186_00668.t1	48.4435	50.2155	9.53382	10.0395
HC186_00669.t1	35.6527	41.0947	40.9163	27.3966
HC186_00670.t1	3.80934	3.49128	3.24424	1.69122
HC186_00671.t1	2.60098	2.48479	1.16473	1.53853
HC186_00672.t1	0.90952	2.57848	2.29026	0.866621
HC186_00673.t1	29.306	27.391	11.975	8.37994
HC186_00674.t1	30.2051	16.1739	84.2425	38.3313
HC186_00675.t1	18.0999	10.482	1.90139	8.83624
HC186_00676.t1	56.0216	65.8863	40.2875	45.2114
HC186_00677.t1	118.639	123.605	67.9164	60.8855
HC186_00678.t1	129.657	128.777	119.74	129.714
HC186_00679.t1	55.6508	55.0684	21.2601	17.4029
HC186_00680.t1	51.2988	49.8603	56.7383	57.3044
HC186_00681.t1	2.15832	1.94506	7.40073	4.33201
HC186_00682.t1	33.6691	32.2732	26.6031	25.1371
HC186_00683.t1	52.7605	49.7127	29.0497	35.6847
HC186_00684.t1	48.8798	40.6244	48.5719	44.9966
HC186_00685.t1	151.274	134.292	136.188	102.937
HC186_00686.t1	7.11601	7.16785	7.40878	7.02723
HC186_00687.t1	129.285	121.568	110.751	129.013
HC186_00688.t1	66.4224	58.6729	29.8022	69.1566
HC186_00689.t1	20.5775	23.9546	33.7541	28.9232
HC186_00690.t1	1.78986	0.668413	1.4976	2.07693
HC186_00691.t1	1.54684	0.688634	0.928229	8.33815
HC186_00692.t1	3.95637	3.67229	3.74577	2.24359
HC186_00693.t1	72.6253	46.1403	32.8491	43.7808
HC186_00694.t1	9.35013	8.78255	4.96868	9.52151
HC186_00695.t1	6.57523	4.71816	0	2.58195
HC186_00696.t1	28.1938	29.6478	17.0573	19.8976
HC186_00697.t1	2.53283	1.20496	0.723503	1.99859
HC186_00698.t1	52.3522	61.4604	38.5602	40.2387
HC186_00699.t1	49.4909	48.0525	36.9261	42.8863
HC186_00700.t1	34.73	30.7093	28.1573	25.4019
HC186_00701.t1	48.2958	49.0552	73.9538	63.8983
HC186_00702.t1	5.87882	5.13704	4.42384	7.15755
HC186_00703.t1	25.853	22.7522	14.5042	14.291
HC186_00704.t1	19.5692	15.0808	12.2481	9.04216
HC186_00706.t1	58.6866	60.8768	68.7676	63.3436
HC186_00707.t1	36.2956	36.0307	26.2334	30.2607
HC186_00708.t1	210.403	133.435	175.328	173.785
HC186_00709.t1	40.0954	40.7619	29.7486	32.7828
HC186_00710.t1	14.9999	12.8016	17.0005	19.1769
HC186_00711.t1	37.5118	33.9636	27.6228	29.1685
HC186_00712.t1	607.633	716.1	1159.18	1145.86
HC186_00713.t1	3.84219	1.26889	0	0.694983
HC186_00714.t1	147.405	162.351	67.6671	82.8461
HC186_00715.t1	9.24068	14.4382	4.70007	3.82288
HC186_00716.t1	23.1324	41.1138	43.9514	34.5496
HC186_00717.t1	33.0585	31.4961	11.0832	15.1706
HC186_00718.t1	46.8136	42.4296	8.70302	12.4529
HC186_00719.t1	5.6571	4.00916	1.72128	2.041
HC186_00720.t1	22.8791	26.1651	21.4846	23.3296
HC186_00721.t1	33.7176	32.9805	24.0648	20.573
HC186_00722.t1	48.2715	44.0473	46.0481	42.1992
HC186_00723.t1	5.78779	3.32965	4.50506	4.1173
HC186_00724.t1	37.3562	39.1361	39.5074	43.4697
HC186_00725.t1	28.4792	24.8616	29.1203	61.4171
HC186_00726.t1	19.5479	19.8022	17.5605	17.5469
HC186_00727.t1	4.37246	3.99781	2.99635	2.49118
HC186_00728.t1	23.5522	24.3868	14.7636	14.4754
HC186_00729.t1	13.8043	29.7468	4.06779	5.86753
HC186_00730.t1	9.57485	7.99815	10.5391	8.34084
HC186_00731.t1	133.426	168.378	202.65	238.265
HC186_00732.t1	0	1.46001	12.3272	3.62016
HC186_00733.t1	21.3361	20.5296	5.23245	4.13438
HC186_00734.t1	9.03973	14.2561	2.74134	3.47658
HC186_00735.t1	1.9723	1.90053	1.0575	0.974152
HC186_00736.t1	9.71556	5.49119	4.88857	9.08345
HC186_00737.t1	1.94489	0	12.4379	8.47264
HC186_00738.t1	80.496	78.2729	119.982	114.077
HC186_00739.t1	111.478	103.407	97.3906	118.154
HC186_00740.t1	24.8394	21.6766	16.3515	23.165
HC186_00741.t1	23.9986	24.5554	37.1427	38.7041
HC186_00742.t1	27.9205	27.8325	28	29.8065
HC186_00743.t1	47.6581	38.0972	16.3248	8.60583
HC186_00744.t1	15.2642	17.1472	13.5117	14.3761
HC186_00745.t1	11.209	11.7202	12.4281	10.1497
HC186_00746.t1	155.85	157.381	283.467	274.101
HC186_00747.t1	25.0537	22.8934	25.1491	23.385
HC186_00748.t1	29.9005	28.0582	81.7912	60.4445
HC186_00749.t1	16.8354	17.6528	5.00761e-08	5.17404e-08
HC186_00750.t1	40.9655	40.7931	31.5764	26.0022
HC186_00751.t1	338.801	312.2	229.886	262.821
HC186_00752.t1	55.4054	61.3477	42.84	43.444
HC186_00753.t1	41.7646	36.3228	24.8629	21.0427
HC186_00754.t1	118.013	109.562	61.2967	51.0966
HC186_00755.t1	80.0038	67.6623	65.401	57.8647
HC186_00756.t1	36.2797	39.4536	24.2448	30.5087
HC186_00757.t1	70.3089	70.6958	63.1732	70.3592
HC186_00758.t1	26.1928	26.4239	14.5293	15.6541
HC186_00759.t1	86.7629	80.2162	57.1928	46.9459
HC186_00760.t1	43.1328	45.9489	27.6472	24.8843
HC186_00761.t1	42.1639	44.8481	36.4055	49.7509
HC186_00762.t1	23.7724	21.9057	13.1922	12.8354
HC186_00763.t1	12.3214	9.3347	57.9616	39.5647
HC186_00764.t1	125.019	260.669	188.193	175.483
HC186_00765.t1	75.7349	86.9146	172.759	162.702
HC186_00766.t1	124.709	131.989	68.6418	83.2319
HC186_00767.t1	8.2113	11.4357	0.718366	2.71415
HC186_00768.t1	11.4569	10.3078	1.48736	2.44882
HC186_00769.t1	14.4537	9.26344	1.65016	2.30571
HC186_00770.t1	12.0415	11.7532	8.31485	2.68279
HC186_00771.t1	0	0	0	1.82036
HC186_00772.t1	36.7924	36.3114	70.2043	77.6581
HC186_00773.t1	18.0115	16.9863	22.9386	21.3761
HC186_00774.t1	33.007	34.9459	6.97649	7.68545
HC186_00775.t1	23.1706	21.4631	12.7337	9.80062
HC186_00777.t1	24.3887	20.1318	15.9411	14.8842
HC186_00778.t1	3.06958	6.11155	4.78559	4.67143
HC186_00779.t1	122.685	104.794	44.6329	55.5102
HC186_00780.t1	48.4566	49.1628	34.0498	34.506
HC186_00781.t1	25.8818	33.1526	18.4139	16.7693
HC186_00782.t1	15.68	16.3168	16.0001	17.1871
HC186_00783.t1	88.6126	77.2274	118.845	140.1
HC186_00784.t1	48.2342	42.9478	24.6176	27.7898
HC186_00785.t1	59.2779	64.7943	55.9911	66.4609
HC186_00786.t1	69.9285	48.2302	63.3284	46.7527
HC186_00787.t1	1811.23	1704.95	5191.24	4051.68
HC186_00788.t1	47.3117	52.3273	25.637	24.1186
HC186_00789.t1	30.8881	31.866	16.153	13.6391
HC186_00790.t1	21.6407	21.1689	25.183	41.4636
HC186_00791.t1	14.2168	13.8759	199.864	162.242
HC186_00792.t1	20.1073	24.9867	17.3422	15.0455
HC186_00793.t1	106.464	103.624	111.487	143.13
HC186_00794.t1	18.1758	7.96902	11.9223	18.1061
HC186_00795.t1	27.4647	26.0897	35.4329	37.4784
HC186_00796.t1	26.3349	28.2067	13.9508	13.4782
HC186_00797.t1	21.6772	21.9794	8.69253	7.34226
HC186_00798.t1	79.7933	86.5946	19.9886	11.836
HC186_00799.t1	104.581	117.934	55.0686	47.7041
HC186_00800.t1	15.3967	16.0572	7.5337	8.43607
HC186_00801.t1	32.9862	29.7288	20.6366	17.3806
HC186_00802.t1	2.55105	4.34687	0.396016	0.562123
HC186_00803.t1	263.402	270.556	207.741	246.388
HC186_00804.t1	48.8647	47.143	32.5466	26.3178
HC186_00805.t1	4.17962	4.03559	2.33784	2.09829
HC186_00806.t1	69.9158	72.0735	46.5976	47.2925
HC186_00807.t1	47.7346	52.7657	83.4618	62.2062
HC186_00808.t1	8.85472	0.000373296	3.05759e-06	1.29433e-06
HC186_00809.t1	23.6625	27.166	24.5608	25.8689
HC186_00810.t1	43.6103	44.0569	15.099	19.1864
HC186_00811.t1	139.015	150.952	151.962	152.693
HC186_00812.t1	22.5878	22.0738	28.9367	33.262
HC186_00813.t1	423.579	466.814	876.361	789.83
HC186_00814.t1	379.246	399.22	639.134	692.538
HC186_00815.t1	26.383	29.8779	56.6578	58.2165
HC186_00816.t1	21.7591	19.0404	16.7418	13.7548
HC186_00817.t1	4.41635	3.17878	1.17601	1.3731
HC186_00818.t1	24.0911	10.4033	12.3626	11.6884
HC186_00819.t1	5.3844	6.95436	11.5426	4.35303
HC186_00820.t1	23.9357	18.6441	22.5542	20.4047
HC186_00821.t1	274.586	285.23	274.111	283.379
HC186_00822.t1	7.28945	7.48182	4.71465	6.96972
HC186_00823.t1	75.5239	81.6825	50.8327	73.5575
HC186_00824.t1	0	10.2348	11.4225	2.74395
HC186_00825.t1	19.4061	21.9682	6.68628	8.22962
HC186_00826.t1	60.6378	58.7259	81.9078	85.0001
HC186_00827.t1	29.6129	31.5663	25.6247	22.1805
HC186_00828.t1	48.1501	56.8911	75.2545	84.5053
HC186_00829.t1	116.732	102.708	52.3394	48.8859
HC186_00830.t1	6.41977	12.976	2.58584	1.92404
HC186_00831.t1	40.323	43.0113	20.3568	22.8143
HC186_00832.t1	4.80338	4.7337	7.32138	9.9127
HC186_00833.t1	1998.21	2071.13	13.8192	16.1578
HC186_00834.t1	17.1095	21.0958	13.0997	28.1881
HC186_00835.t1	51.6066	50.9868	27.2728	21.3056
HC186_00836.t1	14.902	12.8837	12.6554	14.1174
HC186_00837.t1	62.7213	68.8051	26.196	34.5298
HC186_00838.t1	8.93983	12.2838	2.83892	4.10018
HC186_00839.t1	21.4229	22.4609	326.089	696.743
HC186_00840.t1	54.85	67.5687	19.9813	11.7989
HC186_00841.t1	43.4246	40.0117	19.7548	14.1123
HC186_00842.t1	73.2845	71.6651	40.2546	37.2252
HC186_00843.t1	31.3607	33.0553	24.8594	28.6703
HC186_00844.t1	35.3747	23.2815	56.7438	48.1604
HC186_00845.t1	107.263	117.635	136.246	145.31
HC186_00846.t1	35.9682	36.9617	17.0576	16.2588
HC186_00847.t1	33.6523	29.1533	20.0051	20.3654
HC186_00848.t1	16.6619	15.1805	11.6401	10.836
HC186_00849.t1	21.8649	21.2982	10.0626	9.57778
HC186_00850.t1	33.0437	36.0108	22.4826	21.7274
HC186_00851.t1	66.8082	61.632	44.3768	61.052
HC186_00852.t1	15.3298	16.4692	6.63145	6.29355
HC186_00853.t1	89.1311	84.0897	76.9407	81.3417
HC186_00854.t1	65.0802	72.2121	37.4043	42.3738
HC186_00855.t1	10.8334	10.6882	31.0677	31.8084
HC186_00856.t1	10.1434	9.69364	11.8664	11.3064
HC186_00857.t1	22.4007	25.3734	7.18385	7.69906
HC186_00858.t1	208.923	207.394	200.527	260.764
HC186_00859.t1	15.5442	21.2327	11.4795	9.38369
HC186_00860.t1	19.0801	19.5175	14.4319	12.1929
HC186_00861.t1	48.7473	43.8327	43.5553	37.304
HC186_00862.t1	30.2598	27.8662	17.5518	18.9048
HC186_00863.t1	44.6852	42.4724	27.8528	29.5843
HC186_00864.t1	33.5198	37.9018	19.9099	15.0914
HC186_00865.t1	55.7047	52.0021	49.1753	48.2567
HC186_00866.t1	34.6399	38.1746	30.3281	30.7495
HC186_00867.t1	80.7685	58.9247	89.0273	49.413
HC186_00868.t1	10.9147	4.05134	3.49583	3.31684
HC186_00869.t1	75.3515	57.3314	37.6417	38.831
HC186_00870.t1	25.2005	26.6731	11.4765	16.1194
HC186_00872.t1	41.4358	44.502	26.12	28.9066
HC186_00873.t1	93.0562	86.7527	53.2986	41.5348
HC186_00874.t1	37.1305	41.2384	20.7263	20.2444
HC186_00875.t1	50.7297	45.4561	132.978	43.8433
HC186_00876.t1	6.74238	13.9504	10.6076	4.15577
HC186_00877.t1	11.447	4.41631	3.31105	2.10794
HC186_00878.t1	18.3923	17.7429	8.15136	4.5306
HC186_00879.t1	0	3.17572	0.619682	1.20172
HC186_00880.t1	2.23601	2.07689	4.09705	1.94743
HC186_00881.t1	9.31025	2.98157	4.66559	2.2171
HC186_00882.t1	1.65995	3.1203	0.88193	2.11327
HC186_00883.t1	0	0	2.19205	2.18926
HC186_00884.t1	18.9908	21.3577	16.1022	16.9483
HC186_00885.t1	27.5172	24.9963	22.4281	22.1491
HC186_00886.t1	29.5749	29.2646	14.4513	14.5099
HC186_00887.t1	38.0556	28.6846	19.9937	17.7902
HC186_00888.t1	382.835	385.528	557.792	651.339
HC186_00889.t1	250.912	252.759	338.606	305.718
HC186_00890.t1	61.0873	63.2451	60.4344	62.2258
HC186_00891.t1	63.3422	61.0943	53.2329	60.0637
HC186_00892.t1	30.6335	27.9527	15.8613	15.8599
HC186_00893.t1	33.9324	31.5576	20.0352	16.7956
HC186_00894.t1	85.9915	81.7955	59.1873	53.2166
HC186_00895.t1	10.6574	10.2846	17.5745	5.50085
HC186_00896.t1	18.0317	17.9166	7.31649	5.14842
HC186_00897.t1	15.8818	16.2891	27.48	26.9174
HC186_00898.t1	46.2536	46.782	26.9398	22.7465
HC186_00899.t1	14.4671	15.2945	9.39393	8.25124
HC186_00900.t1	68.0828	70.384	28.5828	35.3186
HC186_00901.t1	1.7676	1.68619	0	0.926514
HC186_00902.t1	38.6926	24.3853	16.3615	10.527
HC186_00903.t1	75.0867	64.894	45.645	34.6609
HC186_00904.t1	125.016	129.935	50.9005	78.2531
HC186_00905.t1	22.7381	26.9812	19.9594	21.3632
HC186_00906.t1	33.3071	30.6539	22.4977	23.5824
HC186_00907.t1	46.1878	49.3819	28.5119	24.7335
HC186_00908.t1	29.9519	30.7415	14.9557	18.5971
HC186_00909.t1	87.4205	87.1723	87.5273	125.148
HC186_00910.t1	10.0078	10.0679	2.04469	2.30761
HC186_00911.t1	9.31037	9.92306	12.5554	13.4985
HC186_00912.t1	7.31222	7.64195	18.1619	11.1992
HC186_00913.t1	13.2383	15.1391	10.6249	12.9063
HC186_00914.t1	37.9608	34.5617	28.2107	25.7572
HC186_00915.t1	112.466	111.558	75.9689	83.0455
HC186_00916.t1	18.0951	20.1589	14.4603	8.96258
HC186_00917.t1	10.47	10.5324	6.63671	5.18541
HC186_00918.t1	0.836482	2.08339	0.330681	0.158361
HC186_00919.t1	38.5106	38.217	26.1976	28.1443
HC186_00920.t1	69.189	73.2772	33.9323	33.835
HC186_00921.t1	42.1352	40.6792	25.7043	26.9571
HC186_00922.t1	12.2234	13.3245	10.3862	14.6883
HC186_00923.t1	58.1748	59.3089	45.6125	38.4447
HC186_00924.t1	17.0954	19.0208	32.7585	26.5944
HC186_00925.t1	108.165	122.742	97.2743	97.7463
HC186_00926.t1	35.7486	45.6771	36.2502	40.3251
HC186_00927.t1	113.078	112.86	95.3407	88.9754
HC186_00928.t1	22.1272	17.6285	10.2947	12.8999
HC186_00929.t1	38.7987	32.9586	30.7598	24.9356
HC186_00930.t1	47.4413	52.1758	38.9703	34.9272
HC186_00931.t1	224.226	172.689	127.102	120.884
HC186_00932.t1	49.1204	52.8975	27.9342	30.8667
HC186_00933.t1	43.2507	41.018	23.0393	21.1226
HC186_00934.t1	14.4869	13.1614	6.32009	8.45639
HC186_00935.t1	49.9292	51.839	32.643	27.0294
HC186_00936.t1	19.4229	19.7253	9.79711	7.37326
HC186_00937.t1	238.874	253.922	295.751	299.427
HC186_00938.t1	19.1405	21.8527	29.7809	30.3638
HC186_00939.t1	22.1648	16.1147	30.8976	15.6978
HC186_00940.t1	22.3769	25.2742	19.4725	17.0841
HC186_00941.t1	134.134	157.243	96.9842	95.6524
HC186_00942.t1	13.7397	13.3005	6.26134	6.20945
HC186_00943.t1	4.798	5.33444	2.79321	3.00838
HC186_00944.t1	42.1625	36.9215	39.643	34.8209
HC186_00945.t1	12.3902	13.4251	29.9063	29.0672
HC186_00946.t1	34.2685	32.0503	83.5858	58.8642
HC186_00947.t1	0.940862	1.82699	1.63321	1.54317
HC186_00948.t1	20.5223	16.3804	4.70815	6.09576
HC186_00949.t1	51.9489	52.9907	70.2961	52.4691
HC186_00950.t1	60.979	55.5524	15.5915	22.4916
HC186_00951.t1	98.1249	102.972	99.2137	96.417
HC186_00952.t1	23.3685	16.0326	74.612	66.8366
HC186_00953.t1	0	2.60823	0	0
HC186_00954.t1	15.7213	14.3163	79.1253	72.85
HC186_00955.t1	22.1577	20.7109	10.4086	9.58419
HC186_00956.t1	1.4281	1.90455	1.32135	3.89249
HC186_00957.t1	91.1861	92.6158	29.1821	41.4487
HC186_00958.t1	42.2481	39.3917	11.2792	11.9631
HC186_00959.t1	89.6304	91.2327	31.8868	47.5673
HC186_00960.t1	45.9065	50.2165	33.7574	34.5211
HC186_00961.t1	49.3878	47.0089	37.6324	23.2411
HC186_00962.t1	32.5249	32.78	30.6494	26.7584
HC186_00963.t1	204.389	189.701	131.627	173.188
HC186_00964.t1	5.29204	4.11608	2.70339	1.46661
HC186_00965.t1	6.16632	6.19935	21.8535	13.7218
HC186_00966.t1	236.685	205.88	188.98	162.736
HC186_00967.t1	94.2802	95.1382	55.3094	52.2285
HC186_00968.t1	36.4028	37.5374	20.4633	20.5533
HC186_00969.t1	28.2758	29.3642	55.3543	65.3159
HC186_00970.t1	16.5653	12.6336	27.3191	33.3004
HC186_00971.t1	15.0765	14.3583	7.68662	11.6751
HC186_00972.t1	0	0	3.27889	5.18795
HC186_00973.t1	12.4609	14.481	5.64231	5.82808
HC186_00974.t1	53.919	60.1934	25.2778	26.2706
HC186_00975.t1	92.022	89.2667	155.563	101.081
HC186_00976.t1	15.2829	16.1259	9.5038	6.00235
HC186_00977.t1	11.5731	13.8958	6.14511	4.59793
HC186_00978.t1	69.9333	74.773	47.6102	66.573
HC186_00979.t1	103.277	91.3219	128.375	142.727
HC186_00980.t1	0	2.76195	0	0
HC186_00981.t1	6.01001	8.83234	1.75097	3.37317
HC186_00982.t1	967.174	632.331	1077.35	3598.27
HC186_00983.t1	13.3682	13.0778	265.587	411.209
HC186_00984.t1	10.4881	13.2867	5.06128	5.49938
HC186_00985.t1	37.4763	37.4935	14.6866	10.8897
HC186_00986.t1	15.3012	17.3023	13.2315	12.1328
HC186_00987.t1	21.514	20.7925	19.5845	14.7404
HC186_00988.t1	32.2863	29.3303	13.1762	11.1438
HC186_00989.t1	1571.25	1458.42	775.053	1875.15
HC186_00990.t1	13.1686	14.237	5.43636	4.90549
HC186_00991.t1	7.33651	5.27591	1.22495	1.17579
HC186_00992.t1	3.92415	2.29216	1.28348	1.53325
HC186_00993.t1	10.9745	10.8031	9.0441	5.58669
HC186_00994.t1	29.1654	28.6151	14.609	13.3359
HC186_00995.t1	30.161	32.5279	16.9826	13.0555
HC186_00996.t1	20.9189	21.4695	22.7788	25.3251
HC186_00997.t1	23.7486	23.6233	8.90119	7.9825
HC186_00998.t1	68.6262	63.3221	76.0398	84.8298
HC186_00999.t1	103.475	115.76	114.47	106.852
HC186_01000.t1	51.2288	50.3764	44.0341	45.9457
HC186_01001.t1	6.35194	24.3793	206.011	146.059
HC186_01002.t1	12.5971	18.6819	9.38318	8.79721
HC186_01003.t1	4.34893	2.12968	4.60778	8.81735
HC186_01004.t1	6.15926	6.3846	11.9055	7.72638
HC186_01005.t1	27.6049	17.3033	348.315	135.386
HC186_01006.t1	8.50135	7.59402	10.5731	6.01838
HC186_01007.t1	55.0388	61.0867	43.5839	38.8391
HC186_01009.t1	35.3416	33.639	16.5229	14.1056
HC186_01010.t1	19.9981	4.73808	8.43788	2.80222
HC186_01011.t1	6.05759	4.81862	3.13183	2.47419
HC186_01012.t1	26.1417	27.0761	24.6347	23.392
HC186_01013.t1	137.923	149.222	102.224	121.446
HC186_01014.t1	59.435	62.2826	37.3433	33.1584
HC186_01015.t1	14.8212	13.8489	7.63907	6.56984
HC186_01016.t1	11.9244	11.633	9.01842	5.73506
HC186_01019.t1	3.80892	2.6722	113.366	33.4396
HC186_01020.t1	7.72826	5.04504	43.3554	44.2246
HC186_01021.t1	4.46289	4.20034	459.49	517.717
HC186_01022.t1	72.5209	107.005	2489.51	2343.65
HC186_01023.t1	40.8644	60.8412	3093.3	2604.75
HC186_01024.t1	63.7395	59.9575	148.096	108.134
HC186_01026.t1	35.1208	34.7504	54.2989	43.8474
HC186_01027.t1	162.423	159.316	92.7463	140.188
HC186_01028.t1	20.0341	17.3167	29.1528	29.7996
HC186_01029.t1	151.319	167.047	105.925	117.2
HC186_01030.t1	24.832	23.8909	35.5926	32.6264
HC186_01031.t1	12.2291	27.6467	13.1234	12.3119
HC186_01032.t1	10.2912	13.5935	6.98539	7.84868
HC186_01033.t1	6.65498	3.86989	5.63496	3.85259
HC186_01034.t1	31.115	26.6989	21.3439	13.4068
HC186_01035.t1	2.77253	6.15952	1.0574	1.45695
HC186_01036.t1	19.172	20.8428	15.2472	6.76485
HC186_01037.t1	7.53957	12.2254	3.06471	2.61869
HC186_01038.t1	100.603	94.0084	67.1275	55.1911
HC186_01039.t1	55.3279	54.6561	129.571	61.0364
HC186_01040.t1	45.5904	53.9392	38.8904	35.5552
HC186_01041.t1	274.869	286.497	285.551	257.161
HC186_01042.t1	32.5465	31.9694	32.3949	23.8067
HC186_01043.t1	34.8798	37.4277	27.4807	17.9838
HC186_01044.t1	151.127	146.036	141.207	116.178
HC186_01045.t1	94.0318	79.2392	79.7853	73.2838
HC186_01046.t1	21.9074	28.7525	13.9802	9.57896
HC186_01047.t1	26.1397	23.9477	14.6841	11.0515
HC186_01048.t1	38.5302	37.8222	43.552	41.5064
HC186_01049.t1	9.61805	9.62491	5.17724	4.56671
HC186_01050.t1	51.2156	52.6758	36.7332	34.5752
HC186_01051.t1	66.9715	58.8498	19.3319	28.102
HC186_01052.t1	61.8529	60.0763	33.8558	35.9335
HC186_01053.t1	22.5719	18.6924	10.6781	12.7794
HC186_01054.t1	21.4466	19.8531	10.435	8.68475
HC186_01055.t1	49.5706	51.1222	31.9161	31.7494
HC186_01056.t1	32.9164	34.1575	35.6783	34.68
HC186_01057.t1	31.5148	43.5465	26.4657	26.5799
HC186_01058.t1	31.1648	11.9134	2.94165	2.75834
HC186_01059.t1	37.4205	40.929	58.0962	50.6026
HC186_01060.t1	83.3023	96.5365	129.095	122.714
HC186_01061.t1	38.2529	45.6822	19.6594	37.1074
HC186_01062.t1	25.6582	25.5579	21.6594	20.776
HC186_01063.t1	14.3764	16.6328	10.7363	13.9232
HC186_01064.t1	34.1408	36.076	37.2385	32.4634
HC186_01065.t1	11.2832	7.77273	40.4436	23.6457
HC186_01066.t1	0	5.50285	9.17003	3.44481
HC186_01067.t1	5.33624	0.993377	4.72415	1.92492
HC186_01068.t1	44.9374	47.7909	65.5578	70.0263
HC186_01069.t1	33.7733	28.0479	22.6128	16.4124
HC186_01070.t1	20.9412	19.4278	12.0245	11.4495
HC186_01071.t1	67.7919	63.9484	22.6385	25.7488
HC186_01072.t1	21.0578	22.0753	7.35133	7.76863
HC186_01073.t1	61.3632	55.5847	58.2209	63.0125
HC186_01074.t1	50.9571	51.6828	27.85	34.2776
HC186_01075.t1	520.098	536.854	544.243	585.67
HC186_01076.t1	5.04887	6.34799	0.934094	0.446742
HC186_01077.t1	10.8199	12.9051	6.64122	8.05139
HC186_01078.t1	46.313	52.1871	69.0683	81.5305
HC186_01079.t1	41.8678	50.5457	19.4846	14.6862
HC186_01080.t1	5.79705	8.56049	54.2551	38.9728
HC186_01081.t1	4.25965	25.4525	71.1094	27.5963
HC186_01082.t1	21.5836	24.7123	36.5165	28.9062
HC186_01083.t1	52.0965	52.8617	151.943	100.079
HC186_01084.t1	18.3005	18.3467	19.5285	13.2867
HC186_01085.t1	23.7475	26.263	16.0043	16.1046
HC186_01086.t1	11.4804	9.59192	4.08356	4.38204
HC186_01087.t1	3.0035	2.51446	6.30301	5.92783
HC186_01088.t1	9.36925	9.5861	17.9367	19.591
HC186_01089.t1	16.7933	18.3375	30.6956	25.7503
HC186_01090.t1	15.5609	17.8999	12.9281	13.2357
HC186_01091.t1	157.559	186.038	190.097	232.246
HC186_01092.t1	54.4255	47.4112	42.0158	39.6453
HC186_01093.t1	19.7487	19.4672	11.1704	16.8508
HC186_01094.t1	5.39983	6.12906	6.26115	7.96014
HC186_01095.t1	19.6512	21.0665	7.41736	7.77694
HC186_01096.t1	9.66881	11.4054	11.6092	12.6086
HC186_01097.t1	11.3272	11.1489	12.7647	10.665
HC186_01098.t1	10.5986	10.0495	29.2435	23.594
HC186_01099.t1	37.9431	40.2606	28.7447	24.4978
HC186_01100.t1	16.3864	14.1884	31.4743	20.1272
HC186_01101.t1	6.89376	12.3942	16.0242	7.06743
HC186_01102.t1	30.0307	31.1589	26.9395	29.242
HC186_01103.t1	32.51	37.5215	75.9756	103.09
HC186_01104.t1	24.7312	29.9104	30.2629	38.7976
HC186_01105.t1	17.3963	17.0891	10.9113	8.01074
HC186_01106.t1	70.9615	84.0263	73.2801	67.0241
HC186_01107.t1	56.7705	55.8485	47.1677	99.3077
HC186_01108.t1	20.1161	17.2341	14.6551	14.8374
HC186_01109.t1	28.9697	31.6862	18.9842	16.1397
HC186_01110.t1	1.40875	0.778777	1.42089	1.64651
HC186_01111.t1	106.76	96.6195	67.3391	110.771
HC186_01112.t1	2.89059	2.55508	27.3506	22.4952
HC186_01114.t1	322.528	320.717	217.813	177.477
HC186_01115.t1	46.8234	45.9147	26.4234	20.9835
HC186_01116.t1	25.5969	30.8302	9.11046	9.32939
HC186_01117.t1	130.373	125.941	81.9509	81.4924
HC186_01118.t1	41.3811	41.0703	22.5114	22.6918
HC186_01119.t1	84.314	81.2868	67.7095	68.4223
HC186_01120.t1	7.49802	1.12899	2.52458	4.78303
HC186_01121.t1	26.6141	42.5188	9.16065	11.3144
HC186_01123.t1	10.179	4.91502	1.53267	2.96102
HC186_01124.t1	28.7428	37.9214	0.434215	2.492
HC186_01125.t1	13.1302	10.8699	0.920118	0.900561
HC186_01126.t1	5.80827	5.7773	11.0435	8.8962
HC186_01127.t1	30.1316	23.6666	4.83538	5.46324
HC186_01128.t1	31.7983	26.1951	24.9409	18.8326
HC186_01129.t1	18.1454	16.9476	11.2459	10.4858
HC186_01130.t1	118.25	99.895	411.565	555.819
HC186_01131.t1	4.59152	0	10.5766	2.55485
HC186_01132.t1	55.8841	54.7466	113.003	112.453
HC186_01133.t1	12.4495	6.09328	441.047	383.582
HC186_01134.t1	22.8928	23.0535	45.338	37.5566
HC186_01135.t1	517.561	509.951	286.936	263.561
HC186_01136.t1	16.0898	26.415	28.5484	16.8431
HC186_01137.t1	8.21283	8.71986	9.24231	10.1035
HC186_01138.t1	40.7342	41.3148	17.8546	25.0596
HC186_01139.t1	18.6377	20.8208	10.7417	10.8057
HC186_01140.t1	34.8165	31.9996	41.3601	32.2227
HC186_01141.t1	31.6807	27.6732	25.513	15.8114
HC186_01142.t1	34.5772	39.1159	25.1511	21.8554
HC186_01143.t1	26.3713	26.1078	16.0168	12.9935
HC186_01144.t1	41.1051	37.5439	33.0838	28.8529
HC186_01145.t1	5.84475	4.31389	1.13661	2.99926
HC186_01146.t1	102.654	119.267	122.835	133.933
HC186_01147.t1	13.109	12.0639	7.53943	8.5982
HC186_01148.t1	5.23257	4.90413	1.42092	1.62925
HC186_01149.t1	18.9585	21.0194	7.43407	20.351
HC186_01150.t1	179.999	165.223	81.0035	136.565
HC186_01151.t1	57.6771	59.3512	23.7203	25.4736
HC186_01152.t1	25.7751	27.023	10.0491	11.4676
HC186_01153.t1	6.33359	5.76402	10.4209	10.2189
HC186_01154.t1	8.34862	11.3187	10.5455	10.0408
HC186_01155.t1	54.5433	56.2934	63.6993	58.697
HC186_01156.t1	99.14	96.9082	93.2511	86.8339
HC186_01157.t1	59.6418	58.1566	50.2776	42.9734
HC186_01158.t1	96.0127	88.541	115.213	97.2302
HC186_01159.t1	85.2982	96.2532	202.705	158.101
HC186_01160.t1	33.7643	34.0223	9.62842	16.1264
HC186_01161.t1	56.6492	54.0406	26.703	28.3242
HC186_01162.t1	2.35448	6.84673	1.23994	1.16952
HC186_01163.t1	50.7579	45.8142	32.7907	28.6272
HC186_01164.t1	51.0192	56.8145	39.3735	44.3164
HC186_01165.t1	37.902	41.6148	76.236	97.2953
HC186_01166.t1	1.626	0.512684	15.5518	11.5
HC186_01167.t1	5.43677	4.48159	3.34809	2.25557
HC186_01168.t1	12.5405	16.0788	10.8606	11.4277
HC186_01169.t1	20.3969	21.9338	22.4899	27.2171
HC186_01170.t1	42.026	42.8786	35.7549	32.288
HC186_01171.t1	108.619	115.024	92.3522	123.736
HC186_01172.t1	21.3289	17.702	21.0203	17.3294
HC186_01173.t1	38.0833	36.0598	37.0577	35.2112
HC186_01174.t1	55.0535	52.5313	59.4725	61.3412
HC186_01175.t1	59.3217	57.7281	54.5011	53.7252
HC186_01176.t1	27.6235	27.9591	35.9943	26.8044
HC186_01177.t1	38.1399	40.7646	19.0525	22.7643
HC186_01178.t1	468.421	456.898	416.022	437.182
HC186_01179.t1	26.5898	26.5389	11.3303	7.53679
HC186_01180.t1	37.8335	46.9076	11.1815	7.3027
HC186_01181.t1	14.926	18.9904	6.1533	2.89247
HC186_01182.t1	4.78964	3.38317	3.40039	2.42228
HC186_01183.t1	34.0917	36.5851	14.2727	14.9999
HC186_01184.t1	7.20026	8.80139	4.51523	4.50061
HC186_01185.t1	30.2343	32.8558	25.7165	30.9446
HC186_01186.t1	7.6206	8.74652	7.71877	8.37386
HC186_01187.t1	0.952991	4.09142	1.36982	1.80579
HC186_01188.t1	4.6862	0	3.90673	1.23181
HC186_01189.t1	7.30043	3.8951	3.2799	2.78997
HC186_01190.t1	18.435	15.7307	41.1773	48.8154
HC186_01191.t1	2.79847	0	3.23042	2.31072
HC186_01192.t1	45.307	46.9684	35.812	28.1036
HC186_01193.t1	108.83	101.755	108.838	134.13
HC186_01194.t1	147.714	157.474	106.173	135.073
HC186_01195.t1	93.347	98.1261	44.6527	57.4614
HC186_01196.t1	6.89797	6.10458	3.12585	1.58146
HC186_01197.t1	27.2955	25.659	8.56138	8.39558
HC186_01198.t1	59.607	74.438	45.5341	48.9013
HC186_01199.t1	23.5306	22.8333	7.40494	12.1381
HC186_01200.t1	10.0889	4.82637	22.9088	20.2786
HC186_01201.t1	9.62221	5.58368	23.7698	27.9679
HC186_01202.t1	39.5579	34.5656	19.8466	21.3868
HC186_01203.t1	55.8723	57.1437	43.1016	27.935
HC186_01204.t1	16.2653	17.4426	7.02817	4.6393
HC186_01205.t1	0	3.45686	0	0
HC186_01206.t1	19.6671	19.7897	18.5276	20.1611
HC186_01207.t1	47.6507	48.1475	26.0338	30.8876
HC186_01208.t1	37.8397	36.9522	26.4137	31.672
HC186_01209.t1	44.3221	44.3064	27.4101	30.3984
HC186_01210.t1	20.8119	19.6967	36.394	39.1259
HC186_01211.t1	19.0479	12.0527	42.7216	42.3127
HC186_01212.t1	28.9029	29.525	60.5658	59.7091
HC186_01213.t1	21.5419	20.4569	20.4905	26.2694
HC186_01214.t1	65.3331	63.7838	36.7241	50.0702
HC186_01215.t1	37.0318	33.2901	41.1039	34.7032
HC186_01216.t1	46.7909	46.5587	59.7933	50.5776
HC186_01217.t1	3.25979	5.16041	8.00269	7.01736
HC186_01218.t1	8.851	6.30497	9.42201	10.1998
HC186_01219.t1	22.6723	20.4375	191.842	119.476
HC186_01220.t1	8.65927	8.9127	2.19774	1.53326
HC186_01221.t1	23.5252	24.6045	16.962	16.8946
HC186_01223.t1	41.164	38.0965	16.8711	15.3162
HC186_01224.t1	1.31427	0.853198	6.69123e-08	1.41896e-08
HC186_01225.t1	6.34268	8.01385	3.67326	1.93136
HC186_01226.t1	24.302	32.0585	13.0638	20.1109
HC186_01227.t1	29.7029	28.7736	19.4165	19.573
HC186_01228.t1	31.887	45.2374	31.5426	16.4199
HC186_01229.t1	0.998674	0.969204	1.94714	0.906377
HC186_01230.t1	0.945001	6.80265	0	0.998871
HC186_01231.t1	47.7488	45.7563	40.9232	37.793
HC186_01232.t1	15.3353	17.7489	10.0333	9.56776
HC186_01233.t1	33.6912	32.7633	18.0952	14.5362
HC186_01234.t1	178.415	144.947	90.0055	122.352
HC186_01235.t1	103.239	146.746	40.1151	56.8666
HC186_01236.t1	3108.45	3174.65	2478.09	3582.47
HC186_01237.t1	28.4785	31.7656	15.6451	18.7418
HC186_01238.t1	59.1875	59.8127	26.1892	20.9197
HC186_01239.t1	311.587	352.303	351.751	332.077
HC186_01240.t1	129.166	128.359	70.6731	91.1599
HC186_01241.t1	40.2955	35.7741	23.601	24.8906
HC186_01242.t1	207.075	180.79	85.5607	144.548
HC186_01243.t1	7.19924	6.17925	4.55144	3.41079
HC186_01244.t1	6.81871	6.00698	3.19888	1.96261
HC186_01245.t1	82.3114	85.8541	55.9128	93.4418
HC186_01246.t1	159.251	162.14	43.0791	75.5802
HC186_01247.t1	35.9553	34.1687	22.4352	32.8785
HC186_01248.t1	31.94	34.1441	30.7755	30.7517
HC186_01249.t1	19.0647	17.289	14.6547	10.6523
HC186_01250.t1	5.42242	6.35767	11.8637	15.2277
HC186_01251.t1	22.2574	19.7452	22.6781	20.1851
HC186_01252.t1	31.579	27.9041	10.2187	8.17756
HC186_01253.t1	36.6578	36.0712	22.4818	21.7021
HC186_01254.t1	14.4034	18.6456	14.9095	15.9063
HC186_01255.t1	64.1684	53.8006	29.384	38.9133
HC186_01256.t1	55.4944	50.1075	39.2019	42.9998
HC186_01257.t1	2.54735	0	0.955521	0.463623
HC186_01258.t1	35.0045	31.8726	227.829	247.369
HC186_01259.t1	3.70321	3.06606	4.31116	3.52004
HC186_01260.t1	261.91	270.587	245.885	380.576
HC186_01261.t1	36.3656	39.802	8.25725	9.40528
HC186_01262.t1	69.9604	61.8952	52.8591	51.0223
HC186_01263.t1	5.33543	10.1078	27.7734	17.0386
HC186_01264.t1	82.6514	81.488	85.8815	70.7744
HC186_01265.t1	102.72	107.695	108.274	126.833
HC186_01266.t1	40.971	43.5064	21.0419	20.9955
HC186_01267.t1	42.733	39.9348	21.1383	20.3171
HC186_01268.t1	54.3399	50.7932	70.1482	60.6366
HC186_01269.t1	116.377	122.901	285.725	279.685
HC186_01270.t1	31.9879	26.4389	83.5166	110.264
HC186_01271.t1	18.8088	19.6742	29.5393	25.8977
HC186_01272.t1	19.9272	18.9647	16.1436	11.612
HC186_01273.t1	39.9864	42.3578	15.0371	12.3795
HC186_01274.t1	16.9332	21.6921	16.5094	20.0218
HC186_01275.t1	29.2486	22.9953	57.9144	38.5179
HC186_01276.t1	14.4047	13.4587	14.3278	13.1268
HC186_01277.t1	15.0289	17.1953	26.6895	24.1745
HC186_01278.t1	21.1748	21.1181	24.2883	34.7464
HC186_01279.t1	2.04792	0	2.38352	3.3255
HC186_01280.t1	25.1795	21.3443	34.7159	50.364
HC186_01281.t1	14.9435	15.6386	15.2036	13.2936
HC186_01282.t1	34.6425	33.0365	18.3062	13.4321
HC186_01283.t1	14.4092	9.86664	9.68366	9.30055
HC186_01284.t1	3.40195	8.27009	4.03054	2.87089
HC186_01285.t1	27.9849	28.7454	22.9204	17.566
HC186_01286.t1	111.883	115.407	34.7945	53.6601
HC186_01287.t1	27.1838	15.782	15.7416	16.55
HC186_01288.t1	494.609	477.429	359.952	392.844
HC186_01289.t1	26.9308	30.5913	19.7458	19.2151
HC186_01290.t1	48.9084	45.2076	21.3443	20.4759
HC186_01291.t1	114.952	112.978	84.6615	102.101
HC186_01292.t1	37.3436	34.1611	26.9591	26.2149
HC186_01293.t1	86.1133	80.3528	50.4495	50.1331
HC186_01294.t1	152.506	138.895	86.6789	91.0439
HC186_01295.t1	21.6181	20.4949	12.9162	13.2169
HC186_01296.t1	800.865	870.32	237.336	170.956
HC186_01297.t1	111.46	100.04	42.186	79.8952
HC186_01298.t1	51.2351	54.2114	35.5191	36.6398
HC186_01299.t1	1.10969	1.54443	11.2856	5.92287
HC186_01300.t1	105.964	111.176	46.912	46.0907
HC186_01301.t1	46.0654	49.4966	28.6502	23.0982
HC186_01302.t1	17.282	18.4627	13.0849	11.2529
HC186_01303.t1	17.2759	17.5498	7.64553	7.02355
HC186_01304.t1	182.166	167.732	182.146	241.973
HC186_01305.t1	4.18127	5.34618	3.75154	2.28484
HC186_01306.t1	393.881	460.559	728.731	677.538
HC186_01307.t1	7.79883	8.19011	8.28509	5.57155
HC186_01308.t1	68.1489	63.1832	57.991	54.8955
HC186_01309.t1	26.8457	25.961	25.4489	22.4765
HC186_01310.t1	46.3009	37.7576	21.4969	15.582
HC186_01311.t1	6.18673	6.87872	15.0377	14.2208
HC186_01312.t1	23.5285	29.404	109.559	118.507
HC186_01313.t1	41.0383	47.4305	29.7906	33.353
HC186_01314.t1	43.9071	46.9093	25.9419	25.2579
HC186_01315.t1	127.3	122.133	98.1504	110.663
HC186_01316.t1	64.4847	65.0359	41.6708	46.3835
HC186_01317.t1	71.4943	74.6791	66.2249	78.4042
HC186_01318.t1	11.9308	13.8577	17.7052	18.5502
HC186_01319.t1	64.9871	64.332	35.9319	52.9362
HC186_01320.t1	72.0308	84.1168	52.71	58.4013
HC186_01321.t1	153.219	151.842	112.845	128.491
HC186_01322.t1	11.1465	11.1827	11.706	9.53848
HC186_01323.t1	109.943	101.562	57.6733	69.536
HC186_01324.t1	66.6603	56.8925	37.3952	43.7832
HC186_01327.t1	35.7736	37.1315	22.5557	18.4091
HC186_01328.t1	15.0614	14.4947	43.5762	84.8318
HC186_01329.t1	7.01728	7.22047	4.94699	4.0245
HC186_01330.t1	283.905	236.694	107.924	111.787
HC186_01331.t1	13.16	9.65207	7.09031	6.15527
HC186_01332.t1	27.5041	25.9525	24.9771	22.0345
HC186_01333.t1	47.1906	43.8459	37.2258	39.6188
HC186_01334.t1	22.4401	26.8433	15.9466	12.8738
HC186_01335.t1	45.5753	39.6757	23.7831	19.3281
HC186_01336.t1	29.1472	29.6507	13.4529	20.0892
HC186_01337.t1	18.8955	18.2504	17.8101	23.3442
HC186_01338.t1	58.2953	48.779	34.9991	38.7638
HC186_01339.t1	185.756	164.693	406.02	318.467
HC186_01340.t1	9.75428	10.8548	9.23828	4.17075
HC186_01341.t1	3.8459	3.72	8.30082	3.87688
HC186_01342.t1	5.01653	8.0936	7.38281	13.2839
HC186_01343.t1	6.23568	9.06394	5.72402	9.19393
HC186_01344.t1	33.2156	38.6973	30.7471	38.4404
HC186_01345.t1	98.3277	84.6558	97.1208	91.2107
HC186_01346.t1	23.5841	29.2132	30.3588	35.3385
HC186_01347.t1	74.0014	77.7246	41.1773	41.9008
HC186_01348.t1	27.7863	26.6909	19.261	18.6754
HC186_01349.t1	11.5097	14.0793	12.8159	11.8502
HC186_01350.t1	68.2285	69.6765	48.322	57.3257
HC186_01351.t1	25.2888	31.4798	22.2768	21.397
HC186_01352.t1	19.8438	19.1576	8.44868	9.65495
HC186_01353.t1	25.0052	29.031	24.9518	24.2758
HC186_01354.t1	69.1637	74.1454	46.5736	45.4126
HC186_01355.t1	9.3871	10.3263	15.8918	13.0927
HC186_01356.t1	74.9086	72.84	38.698	27.707
HC186_01357.t1	15.6213	17.5055	20.2467	20.6739
HC186_01358.t1	30.7189	31.8592	28.594	25.9616
HC186_01359.t1	7.40727	7.61657	4.5054	3.04038
HC186_01360.t1	16.1892	14.0848	10.6095	8.48102
HC186_01361.t1	52.6743	53.8903	35.1937	41.5787
HC186_01362.t1	9.13247	9.29132	4.10462	3.67713
HC186_01363.t1	656.528	631.812	247.465	161.73
HC186_01364.t1	102.783	104.647	63.5402	42.9806
HC186_01365.t1	40.6484	41.0537	42.5543	52.8325
HC186_01366.t1	32.4257	34.8508	33.9937	36.3393
HC186_01367.t1	26.991	27.747	11.8715	10.0199
HC186_01368.t1	136.67	116.806	49.2574	73.8593
HC186_01369.t1	17.1591	2.05531	11.074	2.37449
HC186_01370.t1	30.325	28.9817	21.0391	14.067
HC186_01371.t1	41.2351	36.6121	14.7988	11.9786
HC186_01372.t1	34.1022	33.3875	31.4795	40.0092
HC186_01373.t1	109.592	113.545	109.83	128.893
HC186_01374.t1	41.1415	44.3823	24.7892	23.9421
HC186_01375.t1	52.3663	44.045	72.7918	70.8198
HC186_01376.t1	37.9321	39.0838	26.2125	31.4505
HC186_01377.t1	15.4424	14.1416	21.6943	32.2012
HC186_01378.t1	55.3482	63.3929	93.9357	84.7661
HC186_01379.t1	3.37344	7.69188	7.34478	5.31909
HC186_01380.t1	3.8621	7.2815	5.76161	1.88876
HC186_01381.t1	21.6326	18.4178	11.0047	9.4179
HC186_01382.t1	0	0	3.02573	3.53718
HC186_01383.t1	22.6791	21.0713	32.1366	24.6205
HC186_01384.t1	147.682	131.786	103.39	88.7741
HC186_01385.t1	198.693	234.079	569.323	561.145
HC186_01386.t1	146.287	140.038	41.141	58.5639
HC186_01387.t1	153.966	147.76	191.287	172.012
HC186_01388.t1	66.7868	75.8633	26.1856	28.5529
HC186_01389.t1	161.816	181.27	121.792	151.092
HC186_01390.t1	37.9303	32.1868	50.3827	41.3307
HC186_01391.t1	49.2953	46.9885	54.1667	39.1592
HC186_01392.t1	38.634	28.8385	11.0165	18.7239
HC186_01393.t1	7.01626	7.61054	3.58863	4.15201
HC186_01394.t1	29.9983	31.1816	17.6698	16.6866
HC186_01395.t1	1431.62	1398.85	1961.64	2695.66
HC186_01396.t1	447.387	379.021	317.356	481.264
HC186_01397.t1	25.2739	29.9259	10.1714	19.6855
HC186_01398.t1	326.848	321.671	192.799	249.347
HC186_01399.t1	2.45236e-06	1.31497	1.13759e-07	7.97395e-08
HC186_01400.t1	122.075	134.516	88.2589	81.7384
HC186_01401.t1	52.2661	50.4798	28.6281	26.4295
HC186_01402.t1	40.9999	31.9631	16.384	13.3473
HC186_01403.t1	80.0938	75.715	67.3215	61.7471
HC186_01404.t1	49.2746	53.074	25.5795	23.8488
HC186_01405.t1	103.954	102.323	141.673	123.416
HC186_01406.t1	28.2721	27.8464	31.5121	33.7225
HC186_01407.t1	105.87	106.371	77.3057	77.4456
HC186_01408.t1	29.3947	26.2007	1.73794	5.33966
HC186_01409.t1	12.6784	11.6645	18.4677	14.9503
HC186_01410.t1	9.13104	10.6407	5.65331	7.97026
HC186_01411.t1	31.1978	21.3029	53.475	31.5298
HC186_01412.t1	10.8315	17.5645	148.321	70.2653
HC186_01413.t1	8.17119	7.14173	17.3023	16.7591
HC186_01414.t1	2.95993	0	2.86734	3.09366
HC186_01415.t1	2.42233	3.54171	2.70946	5.11279
HC186_01416.t1	19.2132	9.30501	3.91681	9.47957
HC186_01418.t1	18.0727	17.4211	13.681	7.48003
HC186_01419.t1	453.527	419.628	663.999	738.235
HC186_01420.t1	23.9436	26.8392	16.753	17.1534
HC186_01421.t1	41.1075	40.1551	25.0243	22.524
HC186_01423.t1	36.2544	35.023	27.8961	25.2785
HC186_01424.t1	52.9815	46.9706	114.77	121.671
HC186_01425.t1	43.7921	43.0457	18.8397	25.2586
HC186_01426.t1	13.4885	13.8536	12.2252	11.4431
HC186_01427.t1	9.02	8.22361	18.0507	22.1094
HC186_01428.t1	214.398	182.943	1331.17	1688.84
HC186_01429.t1	39.7398	42.0299	73.4676	64.4913
HC186_01430.t1	14.673	14.7702	9.97449	10.4754
HC186_01432.t1	0.59984	1.12918	1.4071	0.327035
HC186_01433.t1	20.8259	18.4128	94.4098	51.134
HC186_01434.t1	11.2335	9.08517	68.3951	14.7569
HC186_01435.t1	1.81997	1.75169	0	0
HC186_01436.t1	6.70271	6.40938	0	0
HC186_01437.t1	148.953	152.035	996.722	602.196
HC186_01438.t1	17.9682	15.8223	16.1831	15.6427
HC186_01439.t1	21.6721	14.5699	37.6006	24.0003
HC186_01440.t1	4.25757	8.07313	5.54574	7.94472
HC186_01441.t1	80.2823	72.6872	135.419	106.967
HC186_01442.t1	14.857	13.3261	28.5917	29.8661
HC186_01443.t1	47.3737	47.8285	17.3493	21.4035
HC186_01444.t1	54.7286	67.9208	48.7534	48.2071
HC186_01445.t1	21.9087	22.9975	10.4073	8.79066
HC186_01446.t1	16.8833	14.7583	6.71991	7.91498
HC186_01447.t1	2.26206	2.95545	2.93796	3.14301
HC186_01448.t1	5.99861	5.02481	2.69355	3.51892
HC186_01449.t1	17.5306	17.5035	5.29625	7.58456
HC186_01450.t1	128.148	143.378	40.1408	35.8075
HC186_01451.t1	13.3041	14.4248	14.1373	19.4056
HC186_01452.t1	26.3749	28.2758	15.7073	11.8446
HC186_01453.t1	116.701	111.431	109.87	104.355
HC186_01454.t1	58.042	52.1987	62.6408	62.2742
HC186_01455.t1	19.3368	19.9479	8.78088	9.57613
HC186_01456.t1	146.248	144.178	192.874	180.386
HC186_01457.t1	5.5831	16.4035	86.3382	94.4778
HC186_01458.t1	45.0016	58.4684	284.894	206.469
HC186_01459.t1	35.5392	38.159	147.124	129.295
HC186_01460.t1	7.19511	7.42909	10.6002	9.46721
HC186_01461.t1	6.88607	5.30576	3.70716	1.4381
HC186_01462.t1	3.19089	1.94173	8.29951	7.94799
HC186_01463.t1	0	1.11721	2.43693	2.30413
HC186_01464.t1	6.59146	0	5.59885	1.79569
HC186_01465.t1	54.4089	54.9371	27.5601	24.7323
HC186_01466.t1	99.0323	72.9397	46.7343	31.3018
HC186_01467.t1	40.1439	46.8898	16.6718	17.3843
HC186_01468.t1	26.2576	25.8464	21.7408	19.7174
HC186_01469.t1	81.0562	80.5758	11.7529	10.4341
HC186_01470.t1	7.05405	8.65538	2.06742	1.79031
HC186_01471.t1	45.1816	46.3944	25.4118	28.7829
HC186_01472.t1	243.133	231.296	277.996	267.487
HC186_01473.t1	91.245	96.8258	89.1307	100.197
HC186_01474.t1	106.137	105.012	89.0566	92.3251
HC186_01475.t1	127.341	144.341	53.9496	85.2838
HC186_01476.t1	44.3939	39.3568	26.4104	30.3036
HC186_01477.t1	57.2855	52.9903	41.5058	64.3438
HC186_01478.t1	101.523	100.65	68.4788	69.0211
HC186_01479.t1	588.228	618.21	782.509	806.587
HC186_01480.t1	76.077	84.128	98.2493	115.273
HC186_01481.t1	1.07939	2.48204	153.917	131.665
HC186_01482.t1	0	0	3.70142	3.56666
HC186_01483.t1	0	0	10.9911	0
HC186_01484.t1	3.61796	3.4466	25.116	3.78809
HC186_01485.t1	2.13802	1.06506	23.8206	16.9864
HC186_01486.t1	7.96438	0	6.44805	2.06707
HC186_01487.t1	27.7809	27.252	16.2461	14.46
HC186_01488.t1	69.3426	73.6628	51.4205	46.5425
HC186_01489.t1	11.8352	13.8995	7.26025	7.25832
HC186_01490.t1	79.2496	73.8457	35.4935	27.5874
HC186_01491.t1	95.3327	94.3495	68.8952	57.1472
HC186_01492.t1	44.625	48.2618	28.9483	27.2361
HC186_01493.t1	0.749225	0	1.36406	1.26694
HC186_01494.t1	22.7384	25.2206	72.1293	75.7109
HC186_01495.t1	63.2164	70.4197	146.724	139.156
HC186_01496.t1	0	0	1.0762	0
HC186_01497.t1	18.3155	15.055	49.0782	53.3562
HC186_01498.t1	43.8996	42.0471	38.2603	30.028
HC186_01499.t1	16.8579	17.0234	11.553	8.90517
HC186_01500.t1	42.1722	43.2145	17.1349	18.4762
HC186_01501.t1	21.3871	20.6979	14.3039	12.9669
HC186_01502.t1	1113.59	992.149	2535.05	2547.83
HC186_01503.t1	159.044	104.743	707.043	532.108
HC186_01504.t1	146.74	128.245	42.9297	40.1091
HC186_01505.t1	8.63215	5.63923	2.83314	2.90216
HC186_01506.t1	63.6621	78.3574	100.805	97.0984
HC186_01507.t1	41.3723	39.29	13.7531	14.7224
HC186_01508.t1	26.6598	25.4098	14.5343	14.5803
HC186_01509.t1	25.8533	27.5601	31.5911	24.584
HC186_01510.t1	47.0373	45.7746	27.4054	26.4591
HC186_01511.t1	26.3688	25.3582	20.7991	24.7529
HC186_01514.t1	115.688	107.291	64.404	75.711
HC186_01515.t1	2.24689	2.14691	2.44996	1.18352
HC186_01516.t1	128.266	120.628	95.8694	95.0229
HC186_01517.t1	16.6562	12.1851	9.67594	9.69677
HC186_01518.t1	31.5402	28.5918	25.425	24.3498
HC186_01519.t1	11.1168	11.2354	15.8555	17.3251
HC186_01520.t1	10.1693	5.56198	3.97654	3.37369
HC186_01521.t1	4.48197	3.07287	3.14284	3.24099
HC186_01522.t1	5.07923	3.25738	8.84696	5.54237
HC186_01523.t1	5.53291	4.21479	1.86375	1.38707
HC186_01524.t1	76.9095	90.8308	90.1363	68.2635
HC186_01525.t1	7.98787	3.8489	16.8831	14.494
HC186_01526.t1	45.5665	38.5147	21.3247	21.1588
HC186_01527.t1	1.59005	4.64342	0.848212	0.786412
HC186_01528.t1	8.23735	4.01048	0	0
HC186_01529.t1	33.9601	33.0674	28.3455	22.0386
HC186_01530.t1	19.0294	19.2876	25.5356	39.7972
HC186_01531.t1	20.1575	25.6204	19.2874	19.7038
HC186_01532.t1	66.5796	76.3778	53.1018	55.8011
HC186_01533.t1	24.0826	19.8901	13.7473	15.5288
HC186_01534.t1	25.8182	18.9835	11.4913	9.7076
HC186_01535.t1	17.1509	19.6812	7.96594	7.57466
HC186_01536.t1	41.7692	41.6269	5.75829	7.35411
HC186_01537.t1	19.9489	26.4658	10.88	12.9086
HC186_01538.t1	111.392	102.515	137.694	125.457
HC186_01539.t1	8.35893	9.63562	8.77474	8.91332
HC186_01540.t1	23.3905	30.1183	27.5908	23.3061
HC186_01541.t1	43.0529	33.435	20.2584	22.0863
HC186_01542.t1	3.06263	2.94449	0.680513	0.547559
HC186_01543.t1	40.6357	43.7174	20.929	20.4814
HC186_01544.t1	63.0909	64.3149	41.7578	39.1147
HC186_01545.t1	296.536	247.964	113.457	157.739
HC186_01546.t1	72.8649	74.4111	45.3272	49.6145
HC186_01547.t1	67.4563	63.7898	49.1845	47.286
HC186_01548.t1	92.9749	90.7456	51.9453	64.5477
HC186_01549.t1	44.9162	44.3654	21.4948	26.0253
HC186_01550.t1	42.8255	50.5932	19.6284	20.5905
HC186_01551.t1	48.3594	47.6495	52.0501	53.9847
HC186_01552.t1	28.8904	30.8907	9.54883	9.50686
HC186_01553.t1	79.1974	91.4082	63.3536	58.4602
HC186_01554.t1	1.2396e-05	5.31939	1.04603e-06	4.89914e-07
HC186_01555.t1	43.3108	45.4305	29.3991	28.0384
HC186_01556.t1	44.4471	48.5245	53.5779	50.4717
HC186_01557.t1	1.54245	0	0.922114	0.570018
HC186_01558.t1	6.70031	4.78551	7.56925	8.72705
HC186_01559.t1	2.96604	3.46005	1.93267	0
HC186_01560.t1	33.6658	49.1573	51.0592	46.8821
HC186_01561.t1	0	6.81884	8.52924	4.09036
HC186_01562.t1	21.8203	22.4412	18.2332	11.0361
HC186_01563.t1	44.0848	50.5839	35.7022	31.8445
HC186_01564.t1	15.7501	20.2224	11.334	12.1
HC186_01565.t1	17.1689	19.54	8.12335	10.8532
HC186_01566.t1	12.4092	15.2199	24.6611	15.5799
HC186_01567.t1	36.9601	44.0766	87.6118	92.7352
HC186_01568.t1	48.0842	50.1776	37.9969	37.4727
HC186_01569.t1	41.9048	42.3864	35.4444	36.0401
HC186_01570.t1	31.5593	35.4748	29.533	28.0894
HC186_01571.t1	21.0366	22.7642	8.50438	6.93388
HC186_01572.t1	67.2657	68.5103	133.929	154.008
HC186_01573.t1	6.77121	5.91847	5.33293	4.2028
HC186_01574.t1	77.9356	68.8034	66.3216	61.9504
HC186_01575.t1	24.3225	31.6566	44.7545	30.0937
HC186_01576.t1	52.6117	64.3196	105.725	79.9518
HC186_01577.t1	7.36163	9.01058	2.33262	3.90389
HC186_01578.t1	7.14051	0	3.84189	0
HC186_01579.t1	16.9392	8.25501	2.92755	1.4121
HC186_01580.t1	14.2891	18.6705	15.1045	10.5048
HC186_01581.t1	4.71965	10.1063	6.23985	4.15352
HC186_01582.t1	9.25549	7.10249	2.09278	3.01319
HC186_01583.t1	3.16449	3.20052	2.13542	1.54126
HC186_01584.t1	5.95007	2.89714	0	3.08094
HC186_01585.t1	4.51678	2.18657	8.54652	3.51224
HC186_01586.t1	8.99418	16.9912	4.52344	4.83922
HC186_01587.t1	16.242	12.7541	2.69575	2.34854
HC186_01588.t1	54.079	44.1526	18.7953	13.7408
HC186_01589.t1	7.28811	5.46772	0.504867	1.42557
HC186_01590.t1	0.707226	2.48811	0.537074	0.163541
HC186_01591.t1	12.697	9.49162	8.52617	7.05775
HC186_01592.t1	22.7415	34.8598	0.536471	2.95834
HC186_01593.t1	59.3858	56.21	3.83846	5.06181
HC186_01594.t1	49.9071	46.2353	5.55026	5.39567
HC186_01595.t1	19.7213	28.6269	4.68301	4.59575
HC186_01596.t1	0	1.22683	0	0.693794
HC186_01597.t1	49.6095	43.3421	57.9667	47.1312
HC186_01598.t1	22.2201	16.6952	12.7859	13.3953
HC186_01599.t1	10.4255	12.0762	30.9827	13.9251
HC186_01600.t1	211.361	217.666	237.962	265.606
HC186_01601.t1	42.494	42.3782	26.1712	18.3618
HC186_01602.t1	2.53398	2.38215	2.18855	3.11945
HC186_01603.t1	36.174	39.1278	49.9031	50.5306
HC186_01604.t1	30.5871	31.9814	33.2445	32.0714
HC186_01605.t1	58.7339	67.516	42.3837	44.4561
HC186_01606.t1	70.6763	76.8992	41.8066	41.3341
HC186_01607.t1	24.0271	30.8018	34.7858	156.844
HC186_01608.t1	14.1556	7.20097	3.7634	5.18161
HC186_01609.t1	0	0	16.1302	10.3335
HC186_01610.t1	235.72	175.524	5321.37	4167.49
HC186_01611.t1	335.393	483.031	5799.15	5482.66
HC186_01612.t1	7.11586	7.73825	6.93927	7.642
HC186_01613.t1	281.705	249.724	23.1351	76.1869
HC186_01614.t1	43.3503	44.8098	22.748	18.7233
HC186_01615.t1	15.6797	16.8674	25.1794	25.3978
HC186_01616.t1	24.3565	21.8301	46.6297	45.9611
HC186_01617.t1	5.76206	3.04544	2.23225	2.80627
HC186_01618.t1	21.9749	19.6828	21.3662	19.9647
HC186_01619.t1	57.1624	55.6825	54.3811	58.3051
HC186_01620.t1	21.8012	29.331	26.2447	28.0619
HC186_01621.t1	16.5648	9.91131	5.96063	1.55093
HC186_01622.t1	22.6203	21.2446	11.4321	10.09
HC186_01623.t1	21.234	20.3034	5.29002	3.09904
HC186_01624.t1	7.11586	6.44187	17.3697	17.6256
HC186_01625.t1	42.0295	43.8249	28.2926	30.0966
HC186_01626.t1	37.2529	38.1224	25.0265	23.0236
HC186_01627.t1	43.287	45.2427	34.9156	32.2158
HC186_01628.t1	432.502	482.683	610.88	518.135
HC186_01629.t1	34.3734	32.6211	41.7009	36.9983
HC186_01630.t1	34.7114	35.5714	18.3923	22.7827
HC186_01631.t1	54.9463	55.4633	6.23289	6.18866
HC186_01632.t1	36.1112	28.0316	35.9814	34.5105
HC186_01633.t1	54.0816	52.7865	42.2564	35.9465
HC186_01634.t1	36.0486	36.2249	54.0588	76.1608
HC186_01635.t1	26.7047	28.8582	111.366	96.9472
HC186_01636.t1	7.45865	7.17252	4.58068	4.87315
HC186_01637.t1	25.5138	27.9693	58.7893	50.4378
HC186_01639.t1	74.1093	78.4706	46.6836	53.4495
HC186_01640.t1	17.5664	17.3358	37.6542	39.9245
HC186_01641.t1	1.05767	1.03515	2.50113	0.263201
HC186_01642.t1	0	0	0	2.98079
HC186_01643.t1	6.90826	8.48057	59.1449	56.0453
HC186_01644.t1	11.4934	0	1.96234	1.87439
HC186_01645.t1	12.6001	13.9508	79.9938	70.7397
HC186_01646.t1	20.991	21.7479	18.1347	18.4522
HC186_01647.t1	288.089	318.336	713.285	725.136
HC186_01648.t1	16.2142	18.069	15.9579	15.8516
HC186_01649.t1	434.014	390.6	861.207	860.267
HC186_01650.t1	32.4474	27.0513	26.6337	29.9761
HC186_01651.t1	38.4818	33.5942	26.5316	26.7847
HC186_01652.t1	28.6177	26.4781	14.1814	10.8763
HC186_01653.t1	49.4989	45.8906	24.3942	24.1048
HC186_01654.t1	73.1321	58.9636	76.7576	59.52
HC186_01655.t1	114.568	102.641	1.23235	0.759356
HC186_01656.t1	85.2163	73.7818	97.1853	117.276
HC186_01657.t1	2.99793	2.04534	1.68985	1.44607
HC186_01658.t1	6.78845	8.65374	7.78451	7.01613
HC186_01659.t1	95.7847	94.1543	87.7362	84.2581
HC186_01660.t1	85.776	87.6785	79.2721	93.0671
HC186_01661.t1	4.74045	4.80025	3.154	2.34448
HC186_01662.t1	25.3084	21.6026	24.8259	30.3165
HC186_01663.t1	23.9225	20.6446	15.4654	18.4409
HC186_01664.t1	1.5055	1.48963	0	1.21089
HC186_01665.t1	28.4288	25.6234	48.8691	70.7229
HC186_01666.t1	5.35374	4.29154	4.42799	13.5489
HC186_01667.t1	96.9496	111.468	14.2698	13.8114
HC186_01668.t1	4.24704	8.17267	4.76112	4.55028
HC186_01670.t1	15.2438	12.1935	3.56012	1.59274
HC186_01671.t1	83.031	73.1549	34.3403	30.8633
HC186_01672.t1	29.7238	31.2834	17.3741	20.6314
HC186_01673.t1	17.1195	20.0204	11.4352	10.7523
HC186_01674.t1	28.1764	28.2311	22.2801	20.1367
HC186_01675.t1	44.0061	43.4493	39.8402	33.5359
HC186_01676.t1	1.04939	0.501227	0.647323	0.615499
HC186_01677.t1	26.1808	26.2448	18.7212	15.3631
HC186_01678.t1	13.5437	13.6988	9.57143	8.01385
HC186_01679.t1	50.2824	48.6515	47.7433	43.5915
HC186_01680.t1	2.6498	2.74182	18.4855	17.5578
HC186_01681.t1	46.9597	56.4068	66.8986	60.3976
HC186_01682.t1	31.7413	33.6507	32.9168	24.7543
HC186_01684.t1	70.6333	75.4094	69.5802	95.8244
HC186_01685.t1	29.1767	28.2866	14.5099	13.5129
HC186_01686.t1	51.392	57.8682	83.6092	129.62
HC186_01687.t1	4.16451	1.94349	4.7418	5.06559
HC186_01688.t1	59.3995	52.1879	26.3815	25.2095
HC186_01689.t1	46.594	55.0572	25.0546	24.0784
HC186_01690.t1	80.5139	88.8192	52.741	40.5156
HC186_01691.t1	34.9543	34.6918	20.8524	21.9633
HC186_01692.t1	2.31646	4.51317	1.21106	9.41099
HC186_01693.t1	85.7379	42.3303	38.3573	20.5314
HC186_01694.t1	13.9879	15.2782	12.8858	10.9938
HC186_01695.t1	16.7186	18.5188	18.3205	18.1543
HC186_01696.t1	46.504	46.8492	33.2994	33.3271
HC186_01697.t1	118.26	106.8	78.4691	79.8295
HC186_01698.t1	32.1397	31.4237	31.0362	29.1237
HC186_01699.t1	181.999	166.692	309.598	450.232
HC186_01700.t1	419.718	443.237	833.235	654.515
HC186_01701.t1	31.9962	32.6045	18.2463	83.7416
HC186_01702.t1	18.5338	22.7636	15.7012	13.2158
HC186_01703.t1	17.3405	14.5585	11.3764	11.2336
HC186_01704.t1	42.7544	37.9651	36.9839	38.3587
HC186_01705.t1	23.8494	25.3264	38.5846	23.9054
HC186_01706.t1	1.90334	5.4515	0	2.00155
HC186_01707.t1	3.62134	3.60921	9.3659	2.17163
HC186_01708.t1	32.0341	35.8799	23.9745	22.2718
HC186_01709.t1	37.8458	34.5891	29.4209	29.0123
HC186_01710.t1	172.07	141.796	130.265	123.996
HC186_01711.t1	24.986	11.1573	10.9754	6.86249
HC186_01712.t1	15.37	10.0494	11.8127	7.33275
HC186_01713.t1	45.0698	46.1128	40.434	31.1626
HC186_01714.t1	27.088	28.1706	15.4259	16.7429
HC186_01715.t1	33.2754	29.613	9.1286	8.45273
HC186_01716.t1	8.09368	6.61514	9.12583	6.78856
HC186_01717.t1	54.1323	57.1492	46.5926	38.2378
HC186_01718.t1	2.63434	2.76934	1.13716	1.7499
HC186_01719.t1	4.93972	6.82713	8.92099	6.10493
HC186_01720.t1	7.18744	11.9788	3.38346	2.05818
HC186_01721.t1	14.395	17.0349	94.7809	68.7365
HC186_01722.t1	75.838	79.4881	80.565	99.2338
HC186_01723.t1	218.667	227.291	159.239	201.96
HC186_01724.t1	0	0	1.30771	4.95583
HC186_01725.t1	1.08421	0	3.98457	2.61798
HC186_01726.t1	7.84301	4.2149	1.79865	1.46511
HC186_01727.t1	10.7687	11.2681	8.02051	6.38545
HC186_01728.t1	18.7509	18.2818	18.565	16.7204
HC186_01729.t1	10.6497	9.99777	13.3902	12.8055
HC186_01730.t1	60.6524	67.9289	111.688	139.75
HC186_01731.t1	28.5323	31.0442	29.1265	36.0754
HC186_01732.t1	42.5206	52.0551	39.7797	38.6008
HC186_01733.t1	8.74302	8.79425	57.5248	64.5209
HC186_01734.t1	77.1402	69.5828	124.34	125.918
HC186_01735.t1	35.0952	31.7984	18.8955	16.0304
HC186_01736.t1	28.1097	23.5453	10.4738	8.20433
HC186_01737.t1	49.1803	44.7246	32.7663	32.0425
HC186_01738.t1	6.41989	6.41001	22.879	22.3669
HC186_01739.t1	15.4253	14.7568	9.60803	7.09371
HC186_01740.t1	49.1062	49.6457	46.0355	37.1534
HC186_01741.t1	3.87482	3.78702	7.96661	5.71544
HC186_01742.t1	5.39354	7.13431	12.2744	7.45507
HC186_01743.t1	8.08431	2.56134	1.41445	0
HC186_01744.t1	2.146	2.33711	1.59744	1.52059
HC186_01745.t1	9.0828	4.38861	0	0
HC186_01746.t1	1.14695	1.09756	0.609179	0.58307
HC186_01747.t1	0	4.06756	2.07699	0
HC186_01748.t1	7.3773	7.23983	0	3.73718
HC186_01749.t1	3.43432	2.63367	6.18445	3.98455
HC186_01750.t1	210.297	161.25	44.6299	57.8978
HC186_01751.t1	19.7274	17.6808	7.45129	6.05895
HC186_01752.t1	10.1568	10.9666	4.78306	5.66451
HC186_01753.t1	64.0626	68.5445	61.3079	70.9259
HC186_01754.t1	21.4576	10.0895	18.4416	16.7168
HC186_01755.t1	7.17694	10.8414	2.87546	1.7739
HC186_01756.t1	94.1182	107.733	93.2514	68.0769
HC186_01757.t1	169.172	165.599	43.8276	65.0478
HC186_01758.t1	137.145	134.392	22.2871	54.8619
HC186_01759.t1	40.5757	43.1153	23.4667	24.1338
HC186_01760.t1	37.2184	27.6666	26.7396	24.6114
HC186_01761.t1	30.8447	21.4592	49.8114	32.8628
HC186_01762.t1	7.52814	9.13322	2.36308	2.90688
HC186_01763.t1	8.15061	23.8709	9.24291	0
HC186_01764.t1	31.4146	27.7733	26.1776	24.0673
HC186_01765.t1	3.27554	6.11693	6.3651	5.20377
HC186_01767.t1	86.2821	82.5916	12.9138	8.91426
HC186_01768.t1	43.2767	0	97.4641	74.2923
HC186_01772.t1	0.982939	2.81484	12.141	5.21991
HC186_01778.t1	35.8208	39.1633	58.2078	65.8557
HC186_01779.t1	71.5443	74.572	107.39	101.554
HC186_01780.t1	130.503	159.336	93.4294	134.795
HC186_01781.t1	27.5066	23.6635	8.38646	7.59061
HC186_01783.t1	13.8065	9.99918	268.714	322.03
HC186_01788.t1	4.43873	3.89596	1.31114	1.22956
HC186_01789.t1	18.1072	18.5702	22.8507	11.1056
HC186_01794.t1	158.768	132.776	118.016	126.772
HC186_01795.t1	3.07048	3.36325	1.14594	0.120092
HC186_01797.t1	5.49917	2.13483	3.17973	3.50652
HC186_01798.t1	17.9984	13.9633	9.72795	10.4903
HC186_01800.t1	7.7519	0	0	2.28394
HC186_01801.t1	607.904	721.428	765.879	647.365
HC186_01803.t1	26.9808	22.4133	11.8496	22.6059
HC186_01804.t1	146.094	176.409	416.358	529.484
HC186_01805.t1	32.2885	37.8929	28.3251	30.5791
HC186_01806.t1	8.58189	6.58294	11.7726	9.47505
HC186_01807.t1	4.48964	5.03036	1.64369	21.3418
HC186_01808.t1	4.43629	5.33628	1.23246	9.91018
HC186_01809.t1	2.71067	1.60381	2.60376	3.25117
HC186_01810.t1	20.41	9.22605	394.766	777.673
HC186_01811.t1	7.35252	6.34098	3.18867	20.6881
HC186_01812.t1	3.18705	4.7425	10.4255	151.965
HC186_01813.t1	1.56221e-06	0.000801672	15.6914	139.73
HC186_01814.t1	5.57554	6.24747	3.75634	5.5031
HC186_01815.t1	2.22903	2.99562	1.75135	21.6161
HC186_01817.t1	5.41701	2.89162	3.19684	55.6235
HC186_01818.t1	10.5399	11.0249	2.14741	14.663
HC186_01820.t1	8.84812	6.23821	6.98568	5.53392
HC186_01821.t1	47.9868	52.4982	14.8677	16.8398
HC186_01822.t1	3.10174	2.9306	0.502601	1.93012
HC186_01823.t1	1.55534	2.96284	0.432369	2.52464
HC186_01824.t1	5.24729	5.21274	2.88984	10.715
HC186_01825.t1	0	0	3.5481	0
HC186_01827.t1	60.6015	58.366	61.2495	68.5187
HC186_01828.t1	8.66064	6.83686	5.09166	5.30756
HC186_01829.t1	4.01814	3.82351	3.80097	13.4703
HC186_01830.t1	2.74646	4.02689	1.6654	7.85868
HC186_01831.t1	3.404	3.13633	2.18125	15.533
HC186_01832.t1	10.6067	17.738	6.54056	8.36678
HC186_01833.t1	61.1697	42.6088	24.6593	27.4085
HC186_01834.t1	71.2692	74.1986	45.9759	39.1958
HC186_01835.t1	109.4	86.1332	73.024	84.1778
HC186_01836.t1	18.435	20.9095	13.3638	17.1804
HC186_01837.t1	2.75514	1.00476	0.320714	0.608642
HC186_01838.t1	73.5849	83.3907	72.7215	91.2846
HC186_01839.t1	174.764	176.263	215.934	197.55
HC186_01841.t1	8.81065	5.1206	6.37537	3.08389
HC186_01842.t1	149.961	152.5	119.644	107.705
HC186_01843.t1	58.3746	61.5105	115.971	107.488
HC186_01844.t1	69.3186	76.98	79.0971	81.2924
HC186_01845.t1	9.98708	11.6369	7.99637	7.4525
HC186_01846.t1	118.696	118.738	167.693	165.02
HC186_01847.t1	16.1589	14.9793	12.0728	12.3261
HC186_01848.t1	9.89581	12.2544	0.833096	1.78382
HC186_01849.t1	7.1801	7.71333	6.67791	4.49007
HC186_01850.t1	345.735	362.622	287.512	284.573
HC186_01851.t1	95.4441	97.322	48.1602	40.482
HC186_01852.t1	92.6606	103.67	83.2614	89.3578
HC186_01853.t1	33.8766	35.5888	18.0235	14.6698
HC186_01854.t1	177.18	182.767	174.264	163.491
HC186_01855.t1	80.928	74.9032	39.5571	47.0028
HC186_01856.t1	118.011	124.372	61.1185	68.4769
HC186_01857.t1	23.9829	22.4995	7.78003	8.96179
HC186_01858.t1	10.2287	14.9013	4.37352	4.45624
HC186_01859.t1	5.27717	4.5539	1.86303	1.35073
HC186_01860.t1	6.27505	9.91485	2.72778	1.54386
HC186_01861.t1	40.4831	42.0854	39.8949	23.2043
HC186_01862.t1	38.5817	37.6476	22.2759	20.154
HC186_01863.t1	39.983	31.0224	33.7006	30.7013
HC186_01864.t1	89.9166	97.137	45.1466	44.0207
HC186_01865.t1	311.35	392.632	69.1682	48.0788
HC186_01866.t1	101.603	95.3516	168.153	209.653
HC186_01867.t1	69.3877	62.7992	49.1627	44.1239
HC186_01868.t1	36.4296	36.4047	18.9503	18.849
HC186_01869.t1	178.694	172.073	118.961	117.804
HC186_01870.t1	4.69921	3.19426	1.95198	1.89815
HC186_01871.t1	43.7678	31.9729	51.7941	45.2703
HC186_01872.t1	25.8175	31.5641	31.1806	37.5156
HC186_01873.t1	58.9513	65.082	70.5981	83.6924
HC186_01874.t1	83.846	85.3694	88.0483	74.4699
HC186_01875.t1	99.0775	104.178	112.6	119.804
HC186_01876.t1	23.6128	24.5865	19.7185	13.3691
HC186_01877.t1	50.3232	53.584	18.7812	16.1174
HC186_01878.t1	39.8026	42.1907	26.9031	29.6602
HC186_01879.t1	319.433	352.659	471.002	476.54
HC186_01880.t1	20.908	0	2.06557	0
HC186_01881.t1	185.046	193.027	114.885	116.407
HC186_01882.t1	26.8423	36.2994	0.681541	0.668924
HC186_01883.t1	308.439	346.598	213.976	176.263
HC186_01884.t1	94.5977	92.3618	63.159	66.5332
HC186_01885.t1	31.0126	31.3413	14.9159	13.7582
HC186_01886.t1	17.1711	15.0598	9.03961	12.5726
HC186_01887.t1	26.8878	24.0322	11.9957	9.6645
HC186_01888.t1	47.4704	56.7816	34.119	38.2264
HC186_01889.t1	84.9653	85.9226	56.2432	69.9955
HC186_01890.t1	12.3266	14.3164	7.36298	4.71672
HC186_01891.t1	33.3186	34.6412	34.3843	29.8901
HC186_01892.t1	18.9207	17.804	7.24483	5.97596
HC186_01893.t1	17.1774	15.2695	9.19612	8.58588
HC186_01894.t1	23.2814	25.3753	33.7267	41.908
HC186_01895.t1	34.8432	37.2811	57.7897	53.2039
HC186_01896.t1	43.5068	40.9051	31.9503	27.0728
HC186_01897.t1	164.828	145.621	160.107	188.103
HC186_01898.t1	0	0	4.75848	4.67452
HC186_01900.t1	4.92414	3.35445	13.5086	14.0227
HC186_01901.t1	5.76892	2.10102	8.27095	7.06067
HC186_01902.t1	2.07917	0	0	1.09034
HC186_01903.t1	11.3608	6.64986	1.22	1.15088
HC186_01904.t1	4.32547	0	0	2.40435
HC186_01905.t1	10.6971	0	0	1.93756
HC186_01906.t1	9.66058	16.6283	5.67814	3.57741
HC186_01907.t1	9.00036	10.1591	5.36086	5.73306
HC186_01908.t1	7.38616	6.36739	2.76628	3.4895
HC186_01909.t1	273.858	276.622	359.917	346.247
HC186_01910.t1	24.1611	24.6194	26.5859	19.3885
HC186_01911.t1	43.3811	48.7996	46.0742	37.9067
HC186_01912.t1	68.0212	92.927	113.344	116.996
HC186_01913.t1	8.43837	8.1092	15.5051	12.863
HC186_01914.t1	20.3851	4.94685	20.0077	30.5235
HC186_01915.t1	5.30548	6.10122	12.4593	6.97914
HC186_01916.t1	39.973	42.5472	71.3706	62.9919
HC186_01917.t1	2.57477	4.99985	2.33681	2.23298
HC186_01918.t1	10.581	26.7185	3.95837	15.3231
HC186_01919.t1	4.72463	9.20308	5.83367	0
HC186_01920.t1	5.13334	2.55331	1.32712	0
HC186_01921.t1	50.2696	45.2405	35.3166	28.6439
HC186_01922.t1	91.4972	90.1399	115.552	119.56
HC186_01923.t1	45.3069	40.1658	3.0765	4.2852
HC186_01924.t1	8.39006	15.2844	3.37408	5.04415
HC186_01925.t1	80.4701	98.2915	31.4102	29.1778
HC186_01926.t1	2.86369	4.43259	2.12382e-06	7.94998e-07
HC186_01927.t1	5.7795	6.11179	6.39509	4.65536
HC186_01928.t1	9.70974	10.5317	6.25109	5.31734
HC186_01929.t1	12.9517	12.8142	5.29619	4.89701
HC186_01930.t1	161.893	147.662	130.274	89.6138
HC186_01931.t1	2.38814	2.27642	43.3679	10.9539
HC186_01932.t1	58.4585	64.1396	46.1221	37.9323
HC186_01933.t1	33.4293	33.3497	17.003	16.9033
HC186_01934.t1	45.1146	46.1307	53.9064	51.9988
HC186_01935.t1	21.8176	23.2585	18.109	12.409
HC186_01936.t1	79.1189	89.4719	62.0542	41.8157
HC186_01937.t1	41.5109	44.5898	14.4587	18.8207
HC186_01938.t1	21.7835	20.6613	11.014	10.9801
HC186_01939.t1	5.13366	4.56978	5.14066	5.46478
HC186_01940.t1	15.0334	11.9566	5.04953	7.04887
HC186_01941.t1	10.1462	10.508	5.45283	5.1344
HC186_01942.t1	0	0	4.79196	8.96599
HC186_01943.t1	42.4941	42.9248	13.9648	12.6947
HC186_01944.t1	0.818277	0.795818	6.48789	3.12138
HC186_01945.t1	8.83523	7.23848	29.2076	9.54226
HC186_01946.t1	4.76984	6.99297	9.44806	8.66564
HC186_01947.t1	2.52837	3.06317	3.55819	2.47035
HC186_01948.t1	2.6784	0	10.9857	14.9971
HC186_01949.t1	3.70393	7.12136	5.50299	8.73406
HC186_01950.t1	5.39733	3.9277	13.3097	5.32168
HC186_01951.t1	6.71125	3.93371	3.07152	2.83927
HC186_01952.t1	2.93893	3.61752	2.64794	3.71469
HC186_01953.t1	0.490864	2.81185	1.71898	2.74876
HC186_01954.t1	9.52955	9.82554	7.5398	5.43988
HC186_01956.t1	20.4683	24.3617	8.96115	8.25373
HC186_01957.t1	25.5998	22.3784	13.7017	20.3372
HC186_01958.t1	46.3353	42.3022	49.621	51.5879
HC186_01959.t1	29.755	34.8046	39.4875	43.3509
HC186_01960.t1	17.8383	18.7719	16.2862	14.272
HC186_01961.t1	639.611	769.832	878.574	904.951
HC186_01962.t1	15.8342	18.5922	15.4226	11.3003
HC186_01963.t1	13.4073	14.3648	9.77742	9.2254
HC186_01964.t1	5.95577	3.00803	1.71642	3.25488
HC186_01965.t1	21.346	22.3699	39.1745	32.892
HC186_01966.t1	12.5898	11.0295	25.319	24.8732
HC186_01967.t1	170.611	194.349	398.338	324.667
HC186_01968.t1	50.9263	53.6018	155.928	138.536
HC186_01969.t1	55.7929	58.9291	29.5711	28.6346
HC186_01970.t1	45.5402	40.7262	75.3438	63.3652
HC186_01971.t1	53.2466	47.54	44.533	47.4892
HC186_01972.t1	128.698	135.919	87.0884	92.8244
HC186_01973.t1	31.5572	40.3435	17.2158	17.4406
HC186_01974.t1	15.7467	14.3353	10.2937	10.124
HC186_01975.t1	10.9159	10.6348	3.98935	3.72705
HC186_01976.t1	17.386	16.9408	24.2268	24.2899
HC186_01977.t1	12.0719	13.686	18.3926	17.3728
HC186_01978.t1	7.0905	6.21032	7.1772	5.50257
HC186_01979.t1	46.437	22.0099	49.3631	21.6548
HC186_01980.t1	15.446	16.2549	8.57428	9.01749
HC186_01981.t1	29.3984	41.3787	22.8416	22.6061
HC186_01982.t1	1.13427	8.49706	1.81853	0.579077
HC186_01983.t1	9.73607	8.65579	11.7973	7.49735
HC186_01984.t1	3.82495	2.45285	0	0
HC186_01985.t1	25.4479	25.9469	43.487	39.7807
HC186_01986.t1	46.1433	44.8428	45.5523	42.0495
HC186_01987.t1	7.22815	12.2128	2.77246	3.49932
HC186_01988.t1	18.0915	18.2675	13.4343	11.1929
HC186_01989.t1	0.889486	1.91239	1.3016e-06	2.96306e-05
HC186_01990.t1	62.5708	58.9017	120.15	140.338
HC186_01991.t1	52.4255	54.2983	56.4976	68.1794
HC186_01992.t1	91.483	75.7347	46.3475	46.2059
HC186_01993.t1	33.9768	28.7295	21.8762	26.3591
HC186_01994.t1	670.157	732.525	982.036	1023.62
HC186_01995.t1	48.6022	41.0258	45.9921	54.6031
HC186_01996.t1	0	7.0572	0	0
HC186_01997.t1	21.0525	24.0354	3.55218	2.01752
HC186_01998.t1	45.3063	43.3427	136.689	175.587
HC186_01999.t1	5.33952	5.30956	3.68309	2.96745
HC186_02000.t1	12.4983	0	3.42351	6.77148
HC186_02001.t1	14.9614	15.708	9.82916	9.17863
HC186_02002.t1	35.9689	37.9553	23.6351	21.7146
HC186_02003.t1	26.8356	28.3705	34.9941	30.1659
HC186_02004.t1	129.422	138.963	137.662	171.161
HC186_02005.t1	11.0959	9.71287	4.09184	3.28121
HC186_02006.t1	18.2136	17.1816	11.8007	11.3081
HC186_02007.t1	39.1157	39.3438	14.409	16.9268
HC186_02008.t1	28.6401	28.3661	13.6011	13.3947
HC186_02009.t1	9.61678	12.8444	7.46983	7.79887
HC186_02010.t1	15.7135	15.2741	8.09448	8.2523
HC186_02011.t1	21.1844	21.7639	18.3606	17.512
HC186_02012.t1	46.6283	48.326	30.3366	28.648
HC186_02013.t1	50.6444	45.459	22.5842	18.0382
HC186_02014.t1	46.2547	46.362	47.1677	38.9682
HC186_02015.t1	67.1113	61.3144	38.9364	39.3015
HC186_02016.t1	33.6264	35.0674	20.1709	20.5723
HC186_02017.t1	48.1022	53.5725	39.7508	42.9395
HC186_02018.t1	26.3112	27.7851	16.0656	19.1937
HC186_02019.t1	6.42844	9.53042	3.86837	3.90504
HC186_02020.t1	14.5876	17.153	9.13186	10.1503
HC186_02021.t1	12.3721	12.7032	11.0727	10.4322
HC186_02022.t1	10.6471	10.2942	16.5114	22.5098
HC186_02023.t1	298.111	283.938	694.659	772.416
HC186_02024.t1	29.3282	30.3488	50.5844	48.6304
HC186_02025.t1	32.1724	32.6574	21.8269	22.0177
HC186_02026.t1	2.01084	3.12937	1.88419	2.21519
HC186_02027.t1	28.047	27.8424	5.70961	5.52989
HC186_02028.t1	28.7047	29.2793	13.1087	15.219
HC186_02029.t1	44.7606	41.8313	22.9899	20.9832
HC186_02030.t1	26.6246	32.386	17.4611	19.3822
HC186_02031.t1	2.88662	2.14969	1.9735	1.7621
HC186_02032.t1	53.9885	54.6881	711.582	667.069
HC186_02033.t1	8.89141	7.67236	5.36072	4.4785
HC186_02034.t1	11.9705	13.901	5.84045	5.31974
HC186_02035.t1	53.056	46.6682	91.5432	104.206
HC186_02036.t1	2.63692	3.74884	0.931995	1.50842
HC186_02037.t1	4.70806	5.43935	13.4847	7.07107
HC186_02038.t1	8.18943	7.7718	34.0671	35.1474
HC186_02039.t1	33.2156	32.576	21.3489	19.699
HC186_02040.t1	8.86913	12.374	8.72917	7.54553
HC186_02041.t1	13.9202	12.7426	31.55	25.147
HC186_02042.t1	41.6525	38.5181	27.9757	28.0086
HC186_02043.t1	6.38589	6.0001	15.494	16.734
HC186_02044.t1	49.2483	45.167	40.5332	31.9821
HC186_02045.t1	9.22477	9.63308	6.64697	6.16197
HC186_02046.t1	59.7801	60.7022	63.3373	158.351
HC186_02047.t1	61.1841	62.5913	23.0085	21.5593
HC186_02048.t1	84.7159	92.1441	105.973	115.891
HC186_02049.t1	24.4227	25.7266	10.2565	10.1907
HC186_02050.t1	47.6054	48.3592	33.6985	33.1491
HC186_02051.t1	5.95258	7.09888	5.16174	6.22159
HC186_02052.t1	24.7821	28.4149	34.5287	29.6889
HC186_02053.t1	80.9796	74.9989	89.5716	80.5954
HC186_02054.t1	6.94663	7.70212	8.99553	6.99333
HC186_02055.t1	44.3105	42.8404	35.9542	30.9397
HC186_02056.t1	35.2254	36.468	29.6414	26.2014
HC186_02057.t1	37.5299	29.0398	29.8686	22.1766
HC186_02058.t1	8.72314	7.14035	5.94812	5.80597
HC186_02059.t1	44.6736	50.1535	12.5412	16.866
HC186_02060.t1	11.9577	11.5585	4.7093	5.21008
[truncated: 7,360 more rows]
