# Supplementary material for: Histoplasma yeast and mycelial transcriptomes reveal pathogenic-phase and lineage-specific gene expression profiles
Source: BMC Genomics. 2013 Oct 10;14:695. doi: 10.1186/1471-2164-14-695 (PMC3852720; doi:10.1186/1471-2164-14-695)
Supplement: Additional file 3: Table S2 — Expression of G217B genes. [file 1471-2164-14-695-S3.xlsx]

## Sheet: Sheet1
Gene_ID	G217-Y1	G217-Y2	G217-M1	G217-M2
HC186_00987.t1	22.0106	22.9482	21.2034	11.9127
HC186_01344.t1	32.4291	24.3373	32.5179	31.5725
HC186_01378.t1	95.8001	90.7279	317.239	378.501
HC186_04466.t1	60.8033	70.4468	16.2881	15.3031
HC186_00229.t1	40.4899	30.0351	24.267	22.2139
HC186_06105.t1	1.82605	1.14958	1.60894	1.23671
HC186_00052.t1	76.0157	85.9411	75.8175	70.145
HC186_04101.t1	190.078	209.89	47.4019	41.2344
HC186_09185.t1	201.522	171.652	147.362	116.701
HC186_02134.t1	10.9686	9.23901	71.8189	51.2737
HC186_04980.t1	58.4644	74.9786	15.0523	18.2217
HC186_04918.t1	0	0	0	0
HC186_04140.t1	46.2846	46.4671	85.505	53.6486
HC186_04217.t1	233.115	260.575	116.423	97.4932
HC186_08913.t1	53.7803	42.9918	3870.19	5076.97
HC186_01768.t1	0	0	0	0
HC186_04251.t1	72.5762	107.141	231.934	213.4
HC186_01090.t1	26.5964	22.3222	37.482	37.7763
HC186_06843.t1	73.2811	74.5073	43.8165	37.9962
HC186_01846.t1	320.341	345.233	126.103	114.422
HC186_02503.t1	53.9718	55.2228	13.3643	10.9081
HC186_05443.t1	9.22383	7.22109	5.26116	3.44239
HC186_03809.t1	25.876	20.0134	22.9897	21.1682
HC186_04950.t1	31.1461	26.1643	3.38476	2.43933
HC186_08565.t1	10.3867	15.7532	28.7471	24.3655
HC186_04621.t1	33.925	31.8374	23.0782	20.0086
HC186_09136.t1	24.9125	20.463	15.3573	10.8474
HC186_02750.t1	74.8432	79.3988	30.8291	32.0763
HC186_04823.t1	27.1771	19.8127	19.1325	12.4351
HC186_01595.t1	27.4885	23.8516	7.2527	8.05701
HC186_00999.t1	80.2973	89.1611	123.272	116.854
HC186_03489.t1	2.04146	0	0	0
HC186_05700.t1	24.0633	27.5055	42.6361	37.7865
HC186_02210.t1	2.20114	1.80378	0	0
HC186_04300.t1	29.2371	33.133	9.20167	6.27542
HC186_05857.t1	77.048	63.7296	72.4883	70.4619
HC186_06101.t1	0.209521	0.241035	0.198209	0.101103
HC186_04473.t1	1.3049	1.22882	0.45774	0.811688
HC186_00969.t1	13.8484	13.2222	72.6303	51.9513
HC186_05525.t1	14.9199	10.5894	9.14551	10.3545
HC186_09356.t1	166.847	169.651	84.72	65.0315
HC186_00377.t1	85.0214	95.9424	66.4236	72.312
HC186_08736.t1	47.8406	48.1014	30.6526	25.6622
HC186_00976.t1	27.1597	18.2072	18.3121	15.3423
HC186_05967.t1	22.0357	19.7779	19.4338	11.3437
HC186_05704.t1	118.138	115.523	33.1856	36.3611
HC186_00798.t1	118.898	79.2019	13.8975	11.7594
HC186_01031.t1	16.3009	12.389	16.6818	2.90846
HC186_05863.t1	122.048	111.411	123.739	136.032
HC186_05627.t1	39.04	38.6322	21.6621	21.9366
HC186_06293.t1	48.3744	47.2239	35.284	31.7944
HC186_05763.t1	52.5512	51.1697	215.984	96.7871
HC186_03546.t1	99.5889	81.0865	11.1716	12.8321
HC186_06009.t1	35.1257	32.0975	94.8115	118.989
HC186_05761.t1	113.35	108.766	75.6909	56.522
HC186_07916.t1	5.78199	4.67975	323.894	239.363
HC186_06770.t1	17.2546	1.58104	17.2739	4.86851
HC186_05219.t1	17.1524	14.9246	4.54202	0
HC186_08477.t1	64.4589	63.8775	21.9365	20.779
HC186_07573.t1	0	0.687674	2.93434	1.21723
HC186_06823.t1	178.064	283.401	323.194	331.623
HC186_03256.t1	6.44544	6.29024	1.79029	2.08312
HC186_08895.t1	14.4231	16.2589	25.2081	20.5813
HC186_03267.t1	27.4976	17.2175	140.984	129.804
HC186_02799.t1	2.57517	3.17567	8.05354	3.6621
HC186_07589.t1	3.19365	3.92826	35.9513	40.8903
HC186_08247.t1	54.6096	39.359	46.6472	39.2721
HC186_03885.t1	50.2053	43.8851	35.2569	39.3093
HC186_06674.t1	53.4427	51.5704	77.706	78.4572
HC186_04495.t1	74.3246	92.6283	41.4942	36.6227
HC186_07738.t1	24.7027	14.4445	22.1941	20.3799
HC186_03558.t1	35.4469	33.6108	37.0414	35.7421
HC186_04394.t1	107.047	110.619	206.523	198.528
HC186_07215.t1	35.6344	33.0413	13.4004	10.7346
HC186_04437.t1	2.12574	1.16409	0.996637	1.23392
HC186_07076.t1	112.5	111.205	36.7414	32.0476
HC186_01272.t1	39.5625	44.2213	13.3637	10.4658
HC186_06574.t1	45.686	45.7978	13.5429	15.3131
HC186_07347.t1	7.77834	7.10096e-06	0.00031921	1.52557e-06
HC186_04150.t1	14.6926	11.8184	35.6906	26.0265
HC186_06904.t1	34.2694	32.3927	8.84645	5.1448
HC186_05461.t1	39.6209	39.4929	20.7092	23.0428
HC186_08807.t1	0.729006	0.440354	2.90206	1.33336
HC186_04532.t1	11.8893	9.86751	63.8695	58.5723
HC186_01993.t1	24.2193	21.5458	41.6675	37.0487
HC186_08482.t1	2.71325	3.34451	8.52504	6.01128
HC186_07022.t1	22.7243	19.8971	18.6854	13.744
HC186_05707.t1	77.7606	63.9449	250.408	231.437
HC186_03234.t1	9.29036	8.1875	6.16764	4.48307
HC186_03240.t1	179.424	172.395	85.755	76.5415
HC186_03956.t1	55.326	65.6393	33.5864	21.0108
HC186_03329.t1	69.2874	58.2364	12.143	10.6719
HC186_08832.t1	47.5128	47.0268	34.8787	36.5585
HC186_06477.t1	11.629	12.9796	11.7798	12.8873
HC186_07402.t1	46.4075	50.7833	28.147	21.8051
HC186_02807.t1	87.3774	92.7434	55.1834	39.1249
HC186_08349.t1	15.718	11.87	12.8005	8.38151
HC186_00717.t1	12.4858	10.9027	7.26613	6.97582
HC186_07085.t1	67.0061	52.6706	77.5617	74.4085
HC186_04694.t1	11.7577	8.28304	18.6061	16.9897
HC186_08530.t1	185.616	219.125	172.804	199.334
HC186_07778.t1	34.32	36.9703	122.919	122.556
HC186_04492.t1	62.1311	61.7837	18.5179	17.6662
HC186_07927.t1	64.1041	68.84	31.209	34.1899
HC186_01134.t1	9.35114	5.92457	14.1378	12.8941
HC186_08121.t1	141.008	123.068	578.517	558.57
HC186_07937.t1	0	0	0	0
HC186_02526.t1	27.7008	17.4864	24.7835	20.5769
HC186_02442.t1	80.7083	54.3599	53.0929	40.3394
HC186_07647.t1	22.4466	17.9148	50.8853	52.327
HC186_06487.t1	31.9663	31.0107	34.0776	29.5488
HC186_02838.t1	30.7049	34.5267	23.3637	18.3579
HC186_05204.t1	27.5565	26.1866	14.4815	14.8925
HC186_05534.t1	202.387	200.537	11.8943	9.82181
HC186_00428.t1	96.1577	83.2727	77.7084	74.1662
HC186_07695.t1	17.9099	17.7004	14.4806	12.7116
HC186_07973.t1	51.7966	49.0496	74.5182	88.4247
HC186_02738.t1	83.1881	103.911	42.7821	27.2811
HC186_00445.t1	36.4512	33.0256	15.5473	12.08
HC186_04442.t1	22.67	16.8237	3.73996	3.71218
HC186_02067.t1	23.008	12.8773	7.02325	5.93699
HC186_04992.t1	46.1752	47.3752	54.7435	45.1728
HC186_03539.t1	13.4969	12.9012	10.4217	8.65815
HC186_03884.t1	32.6432	32.3887	67.8877	56.7528
HC186_04613.t1	42.4489	40.8946	33.5525	27.8871
HC186_02491.t1	25.2978	20.6528	18.8333	18.9949
HC186_05163.t1	18.9805	19.9947	57.3235	39.0138
HC186_06947.t1	58.2098	56.8278	51.6499	52.3485
HC186_01039.t1	12.7518	5.06208	25.514	20.2495
HC186_04793.t1	11.083	3.62904	9.46225	8.41765
HC186_01368.t1	107.452	111.458	53.516	61.0768
HC186_09240.t1	9.17873	2.04949	0.523931	0
HC186_08872.t1	18.2302	16.3	21.6779	16.849
HC186_05995.t1	11.3477	10.9586	9.69983	10.7972
HC186_07842.t1	0	0	0	0
HC186_07454.t1	14.0442	13.5221	6.0661	4.63082
HC186_03881.t1	7.51924	9.48902	8.23577	4.89604
HC186_06801.t1	77.1923	79.9039	73.1837	68.2028
HC186_07489.t1	41.9645	45.7167	59.0531	63.2474
HC186_08297.t1	356.819	328.384	660.197	672.986
HC186_01615.t1	12.2896	11.6675	12.7186	10.8068
HC186_05078.t1	1.50987	0	0.936672	0
HC186_05065.t1	1.35554	5.60311	5.13228	4.90066
HC186_04145.t1	22.9314	25.4405	19.3712	12.1162
HC186_05218.t1	3.0929	0	4.76209	33.7309
HC186_03053.t1	22.4374	19.8792	18.5838	15.2286
HC186_07568.t1	3.92363	0	6.80808	11.4618
HC186_06994.t1	9.02985	18.8128	13.7914	7.84271
HC186_03361.t1	2.16981e-09	1.09663e-09	3.83496e-10	2.26417e-10
HC186_00341.t1	827.517	815.934	3146.47	3069.12
HC186_04637.t1	28.8577	21.8689	45.6952	32.597
HC186_03236.t1	0.718319	0.28694	0.814611	0.715602
HC186_07862.t1	0	0	0	0
HC186_05082.t1	0	7.8256	4.21584	7.10009
HC186_06759.t1	0	0	0	0
HC186_08270.t1	39.1333	34.8235	41.6419	33.6888
HC186_00907.t1	67.6469	70.3207	40.6824	37.3178
HC186_09279.t1	0	0	0	0
HC186_05840.t1	0	0	0	0
HC186_03296.t1	31.6348	37.873	6.90249	3.68863
HC186_09346.t1	45.6655	49.4436	30.3843	32.8955
HC186_09354.t1	5.89708	3.58803	73.1749	66.2433
HC186_05167.t1	111.772	129.529	87.0316	81.2474
HC186_03144.t1	10.344	8.26342	4.91485	4.67998
HC186_08636.t1	14.7191	13.4715	34.6514	35.5582
HC186_00194.t1	5.19678	7.94883	7.79128	6.28915
HC186_08536.t1	189.967	201.227	381.062	473.059
HC186_02127.t1	9.07818	13.2789	4.55535	4.1249
HC186_07897.t1	268.622	240.144	306.893	300.733
HC186_07933.t1	55.4068	41.226	20.954	11.7086
HC186_01101.t1	1.2178	0	0	0
HC186_09335.t1	17.0678	12.6833	18.6282	18.1738
HC186_08863.t1	7.5455	7.57326	18.1716	16.3355
HC186_02883.t1	4.58861	1.69285	1.95218	2.50576
HC186_02547.t1	22.8528	26.6832	23.4634	21.0749
HC186_07920.t1	3.76981	2.48742	2.21219	3.1303
HC186_06617.t1	103.556	102.586	84.0886	75.1124
HC186_07753.t1	47.7597	61.833	62.2305	61.0966
HC186_07629.t1	156.721	108.234	71.5174	65.6244
HC186_07501.t1	0	0	0	0
HC186_08837.t1	42.0688	33.9763	13.6473	11.0077
HC186_08500.t1	67.0543	60.831	87.327	93.146
HC186_07315.t1	37.7831	34.2698	20.949	20.6611
HC186_00984.t1	19.6753	20.2315	21.8145	18.8975
HC186_04199.t1	95.1323	107.117	192.657	137.977
HC186_04018.t1	91.3498	102.351	35.8053	34.6597
HC186_08340.t1	17.1551	20.4864	23.5057	24.1471
HC186_04737.t1	54.78	44.736	171.348	138.85
HC186_07292.t1	31.2141	22.2981	82.9207	75.0887
HC186_02591.t1	0	0	2.55568	0
HC186_06959.t1	5.80322	4.18938	6.12564	8.30188
HC186_02300.t1	17.7148	19.431	9.17906	7.46227
HC186_04188.t1	52.3842	48.0268	25.2159	25.0202
HC186_03886.t1	0	0	0	0
HC186_05149.t1	35.343	33.2471	16.9527	19.1161
HC186_01634.t1	36.8246	36.1125	49.4679	44.2183
HC186_07281.t1	3.84641	3.10676	52.9134	24.5963
HC186_04677.t1	4.70316	5.56608	2.09958	1.27367
HC186_03396.t1	36.6654	39.4866	22.5736	20.8144
HC186_09135.t1	5.89468	5.54301	14.4356	11.6109
HC186_08095.t1	27.4454	20.6267	22.5002	26.3101
HC186_00484.t1	126.541	135.447	36.6599	36.3765
HC186_02624.t1	4.61726	7.6215	2.17785	2.01941
HC186_00736.t1	2.62972	9.34488	5.85813	4.88575
HC186_05637.t1	22.9247	16.72	456.751	339.136
HC186_03824.t1	7.49561	5.23047	4.40965	1.26979
HC186_07699.t1	11.9734	9.41114	24.3047	23.2916
HC186_07365.t1	274.66	295.166	209.171	248.306
HC186_04077.t1	128.219	141.375	204.649	219.698
HC186_01370.t1	82.2139	81.1293	28.8739	20.8877
HC186_05335.t1	4.77668	5.87139	21.8147	7.03302
HC186_03850.t1	42.5246	55.2284	43.2842	37.3192
HC186_09087.t1	52.7051	48.8837	4.20105	4.40487
HC186_08720.t1	4.1298	3.53065	4.26429	2.286
HC186_00431.t1	12.4597	9.30529	8.60596	7.0328
HC186_00406.t1	52.8994	51.1559	78.3819	72.6234
HC186_07807.t1	25.9486	23.1198	51.9301	43.6547
HC186_07627.t1	91.3484	90.1743	212.989	194.312
HC186_07222.t1	57.5626	59.2003	43.2305	39.8515
HC186_04583.t1	10.0852	11.1851	21.1795	19.3432
HC186_01684.t1	147.111	212.183	53.8762	57.8276
HC186_04776.t1	35.5777	34.4062	31.9051	33.8337
HC186_07621.t1	20.6684	15.68	33.3559	30.2555
HC186_04803.t1	114.961	130.006	29.6099	26.0428
HC186_07865.t1	43.4807	47.2283	19.6579	26.5592
HC186_05545.t1	35.7719	26.473	66.0907	48.4692
HC186_04734.t1	214.181	235.726	144.646	133.237
HC186_07650.t1	19.6419	13.8041	86.6183	54.3704
HC186_03783.t1	19.568	18.401	28.9512	24.3391
HC186_00985.t1	57.4873	55.3357	21.6257	24.042
HC186_08298.t1	12.3949	17.1561	4.74712	3.26382
HC186_06721.t1	42.3011	41.3487	22.0504	15.0819
HC186_01221.t1	16.3745	17.7728	11.0064	6.70143
HC186_04451.t1	62.0404	61.6069	74.3263	86.7245
HC186_07170.t1	39.2946	27.5766	3.04806	14.0394
HC186_04360.t1	151.223	164.074	161.11	165.937
HC186_08204.t1	18.0472	11.4366	12.3945	7.81106
HC186_05991.t1	13.6349	12.7671	261.085	328.535
HC186_07691.t1	7.14564	8.83252	4.46863	3.81658
HC186_04591.t1	40.0574	42.7485	18.0228	17.3048
HC186_01711.t1	6.67945	7.92281	3.76213	2.85977
HC186_03414.t1	545.349	585.435	312.837	392.14
HC186_02625.t1	6.10617	4.24291	3.68753	3.3424
HC186_00867.t1	18.5674	27.6021	81.4482	23.6835
HC186_01753.t1	88.5362	106.672	99.475	103.52
HC186_04006.t1	5.29588	2.17973	11.6417	11.565
HC186_06684.t1	19.1198	19.4589	6.3852	6.83062
HC186_03123.t1	9.59547	6.79996	11.0203	10.0424
HC186_09046.t1	44.1755	38.9645	54.2729	58.1765
HC186_06519.t1	2.29138	2.74807	2.68195	0
HC186_01144.t1	52.4381	54.9693	44.1076	39.0937
HC186_06497.t1	38.64	40.1425	57.001	57.0544
HC186_02976.t1	31.5771	16.4108	14.0404	21.3496
HC186_04267.t1	2.81174	2.49173	31.7475	30.3999
HC186_04310.t1	21.5757	17.2822	32.5804	33.7544
HC186_00047.t1	368.408	328.369	1099.46	1057.36
HC186_04175.t1	17.5525	17.2457	6.373	7.71319
HC186_01438.t1	28.9223	21.7291	9.05908	5.50615
HC186_04815.t1	0	0	0	0
HC186_03915.t1	0	0	0.303837	0.336379
HC186_07588.t1	19.4828	15.5359	6.94089	5.61175
HC186_04017.t1	54.7494	47.8281	57.5737	42.3501
HC186_08732.t1	24.4229	20.3146	14.0226	9.01886
HC186_07466.t1	26.0872	25.2032	6.02695	5.88092
HC186_04051.t1	46.8978	49.3377	30.7006	26.2411
HC186_01619.t1	103.717	116.292	34.1427	26.2256
HC186_04951.t1	28.7465	30.0984	3.60058	4.06927
HC186_05307.t1	5.30517	2.95742	5.03803	5.33205
HC186_07982.t1	46.7193	47.0147	49.8072	51.1837
HC186_05273.t1	172.801	193.072	75.108	78.7274
HC186_02871.t1	47.0165	40.4829	10.3825	9.93451
HC186_06064.t1	8.76991	7.11365	56.1397	44.9759
HC186_07447.t1	2.90036	2.4996	11.8132	14.3221
HC186_05721.t1	4.30572	3.50609	0.848182	2.83272
HC186_00774.t1	59.2347	61.0999	6.40896	5.41752
HC186_01735.t1	54.914	52.0563	19.5526	24.3366
HC186_04330.t1	34.1508	29.6453	50.0936	48.7201
HC186_02113.t1	28.8097	25.7736	18.1613	19.8577
HC186_08771.t1	231.46	310.366	240.703	273.129
HC186_08082.t1	83.6276	82.8636	40.7529	38.9754
HC186_03623.t1	68.256	68.5269	27.3429	23.6707
HC186_02350.t1	11.2615	9.6198	2.49259	3.19476
HC186_08062.t1	79.6641	98.3458	71.7156	25.1183
HC186_04825.t1	15.301	45.6017	209.151	198.398
HC186_01294.t1	142.399	144.391	80.7669	91.5263
HC186_02722.t1	42.0151	35.902	13.2994	11.864
HC186_08515.t1	11.2443	11.0248	199.174	254.512
HC186_05189.t1	2.47579	0	0	0
HC186_07531.t1	48.6232	32.61	141.165	154.267
HC186_05241.t1	15.0041	10.9429	18.2294	14.9222
HC186_05573.t1	7.21573	10.1138	2.64724	2.52007
HC186_08751.t1	27.1406	22.6235	7.89039	5.90223
HC186_03377.t1	0	1.83204	0	0
HC186_05718.t1	60.6938	53.8348	15.7325	14.2835
HC186_01485.t1	3.27949	1.29081	8.16172	6.86157
HC186_01140.t1	51.0644	65.9847	24.7267	23.0543
HC186_00744.t1	3.18062	1.80095	4.3102	3.35713
HC186_08190.t1	1.06782	0.629206	0	1.03525
HC186_05117.t1	11.4223	3.41167	38.6732	21.3264
HC186_02692.t1	119.568	133.015	17.2282	16.7386
HC186_02881.t1	92.8028	88.8805	30.6594	30.9368
HC186_03106.t1	14.743	13.4699	3.41265	2.81721
HC186_03139.t1	48.2461	47.5206	21.782	22.9589
HC186_03814.t1	41.3818	40.5677	20.0175	12.7092
HC186_03923.t1	33.4741	35.482	46.9182	52.8071
HC186_02746.t1	38.6911	37.1828	20.5942	22.3173
HC186_06398.t1	138.751	162.517	112.996	106.302
HC186_02269.t1	60.5298	60.4547	91.0457	97.2989
HC186_06510.t1	6.20983	8.59499	5.05122	4.30564
HC186_01440.t1	1.22344	0	4.80358	4.39855
HC186_07191.t1	78.7933	74.336	48.9189	41.9312
HC186_06501.t1	17.0195	5.0735	10.7292	20.0397
HC186_00272.t1	32.457	27.7105	33.6707	28.9656
HC186_01020.t1	11.9801	5.5101	61.1021	35.3729
HC186_03065.t1	0	0	0	0
HC186_06335.t1	17.919	14.7214	14.4151	20.4441
HC186_09071.t1	112.768	92.2955	53.6383	65.3232
HC186_03630.t1	21.1418	19.6653	28.2835	26.1565
HC186_02791.t1	4.37123	2.36894e-06	11.7804	7.45746
HC186_00792.t1	31.3162	27.8604	37.6437	44.9711
HC186_08566.t1	36.448	28.0692	15.0463	8.02177
HC186_07304.t1	5.89284	6.98396	0	1.75244
HC186_01453.t1	161.691	176.422	83.1218	70.5226
HC186_06341.t1	6.95359	5.69288	4.32734	2.17049
HC186_04582.t1	15.239	14.6103	119.915	91.6312
HC186_08984.t1	23.3297	16.7478	8.90196	10.7381
HC186_07496.t1	57.5596	64.6968	35.8212	37.2359
HC186_07641.t1	0	0	1.06759	7.15692
HC186_05427.t1	51.9514	45.7209	132.858	122.67
HC186_08388.t1	1.47813	1.81053	0.83736	0.933724
HC186_02016.t1	37.5143	37.9455	23.0412	20.2787
HC186_04572.t1	295.859	248.677	31.4231	19.5565
HC186_07698.t1	149.979	162.016	271.634	219.291
HC186_06453.t1	11.2105	21.8871	15.9105	9.95002
HC186_08759.t1	18.6997	21.646	76.0214	60.1913
HC186_06593.t1	20.3888	12.0437	9.21252	9.29072
HC186_06906.t1	15.295	16.4336	3.62103	2.32198
HC186_05925.t1	12.0425	7.18792	15.511	19.3875
HC186_07744.t1	104.641	118.28	52.2277	45.0254
HC186_06677.t1	22.1118	13.0055	14.6826	10.4599
HC186_01084.t1	16.3803	15.6936	11.3262	12.783
HC186_04485.t1	117.837	152.049	40.8838	44.8378
HC186_07976.t1	705.259	932.733	300.022	356.103
HC186_02026.t1	16.2699	18.5466	182.874	127.112
HC186_05737.t1	45.2582	55.166	30.0335	45.9118
HC186_01655.t1	382.88	486.062	2.42956	2.92204
HC186_06697.t1	125.148	126.597	124.516	113.961
HC186_02336.t1	33.3096	33.8676	11.759	15.4896
HC186_06651.t1	41.817	39.9922	23.9441	22.2553
HC186_00156.t1	21.9148	17.1017	5.39026	5.10746
HC186_04265.t1	22.0191	10.3502	22.4812	16.3273
HC186_04501.t1	40.2892	31.9379	86.9285	70.8443
HC186_08689.t1	31.1572	32.2461	139.112	184.342
HC186_05330.t1	7.25344	6.15078	40.153	24.2941
HC186_00039.t1	48.9491	55.5034	6.71076	6.0481
HC186_07100.t1	59.3397	59.2458	67.3956	57.5404
HC186_06000.t1	93.0487	88.6343	186.211	212.292
HC186_05429.t1	9.81779	8.36043	10.0841	2.74358
HC186_06102.t1	3.11791	1.47489	1.53757	2.00754
HC186_07004.t1	1.50357	0	11.5202	8.78039
HC186_06661.t1	6.96414	4.39273	4.25244	2.99103
HC186_03650.t1	158.09	171.837	102.138	113.909
HC186_05893.t1	31.0458	31.0321	10.5088	18.9463
HC186_01823.t1	0	0.952481	0	0
HC186_04062.t1	182.162	186.982	237.548	193.067
HC186_02995.t1	10.6863	8.90232	4.14909	4.13412
HC186_02219.t1	9.50165	7.41215	52.0555	9.85779
HC186_09314.t1	1142.46	839.953	759.051	511.656
HC186_03187.t1	2.72143	1.887	2.59647	2.27401
HC186_03135.t1	45.2172	26.433	15.4335	12.4453
HC186_04364.t1	16.8061	12.2613	12.1989	11.3257
HC186_08535.t1	88.279	106.181	159.827	192.273
HC186_07051.t1	23.7113	24.7509	25.169	20.926
HC186_02778.t1	42.4875	42.3252	64.3765	57.5856
HC186_07037.t1	0	0	0	0
HC186_03223.t1	4.66662	5.00708	0.65492	0.359312
HC186_03095.t1	15.2188	0	9.27746	3.15511
HC186_06019.t1	39.1988	9.33505	103.328	94.7445
HC186_03283.t1	78.3157	92.7819	66.8953	75.8179
HC186_07244.t1	392.195	479.966	206.03	187.917
HC186_01643.t1	16.8442	12.3472	451.469	399.518
HC186_08956.t1	11.2038	6.71467	6.21951	4.90804
HC186_08233.t1	85.0085	85.3028	83.7985	106.481
HC186_08850.t1	33.1014	35.6076	18.3342	16.7342
HC186_06597.t1	4.71185	5.54942	9.12059	5.81618
HC186_04842.t1	36.4377	40.9889	23.4919	21.7863
HC186_09249.t1	1.40149	2.2571	2.37853	3.31826
HC186_06221.t1	0.508103	0	0	0
HC186_07563.t1	11.9816	15.299	10.6381	6.59214
HC186_02123.t1	10.635	5.8265	1.69167	1.31476
HC186_05838.t1	0.443368	0.274338	0.474376	0.351651
HC186_08552.t1	12.1843	8.18578	21.2237	15.1032
HC186_07788.t1	0	0	0	0
HC186_04358.t1	423.785	440.329	203.517	204.544
HC186_06539.t1	34.4017	34.9166	35.8732	26.9144
HC186_01682.t1	46.8466	43.4691	26.4027	24.4284
HC186_05071.t1	0	0	0	0
HC186_00198.t1	69.9265	78.8461	19.7438	22.9031
HC186_09030.t1	47.5632	46.1747	24.8527	27.6481
HC186_05174.t1	86.5527	94.4688	50.7994	69.688
HC186_03052.t1	65.2157	74.2795	55.3309	48.4289
HC186_05733.t1	4.92256	3.49437	3.32459	3.02472
HC186_01810.t1	0	0	0	0
HC186_06388.t1	84.3451	84.9663	46.4285	48.0894
HC186_02155.t1	2.7766	4.04907	1.02832	0.375696
HC186_03520.t1	37.3568	40.4445	237.11	249.815
HC186_09304.t1	68.7713	65.6796	23.8615	28.9096
HC186_05716.t1	29.5322	28.5667	38.811	31.6381
HC186_02882.t1	45.2917	40.5979	65.4862	51.1869
HC186_03527.t1	0	0	0	0
HC186_07835.t1	0	0	0	0
HC186_05388.t1	8.40262	6.55547	9.36411	7.12966
HC186_04682.t1	49.3943	49.6933	33.3933	40.9189
HC186_04270.t1	8.38727	10.6336	6.9703	6.12679
HC186_05442.t1	92.7278	118.75	22.285	27.4415
HC186_06389.t1	22.9841	18.3234	67.8474	63.917
HC186_01504.t1	206.88	207.734	19.163	20.9575
HC186_06988.t1	1.49501	0	0	1.10051
HC186_04149.t1	3.15303	3.78747	3.92119	8.85083
HC186_06850.t1	12.684	6.92659	12.231	6.97898
HC186_03249.t1	185.445	221.065	40.6867	42.7496
HC186_08224.t1	38.3323	33.6095	23.4497	22.6263
HC186_06714.t1	72.9063	50.498	42.2172	37.8681
HC186_07805.t1	24.1917	11.8268	28.4996	38.7306
HC186_07443.t1	55.8874	45.2877	149.234	153.75
HC186_05512.t1	188.16	209.741	152.507	232.42
HC186_05903.t1	1.21822	8.26577e-05	23.4454	13.6404
HC186_03320.t1	26.8871	22.9531	14.5144	10.1732
HC186_02650.t1	18.9001	20.4269	21.0069	16.4118
HC186_00114.t1	46.0575	41.7289	26.2322	21.8841
HC186_07780.t1	0	0	0	0
HC186_07497.t1	50.7856	53.0692	23.3472	19.3792
HC186_06462.t1	16.3643	18.9259	7.21507	7.67471
HC186_07606.t1	35.8254	32.9036	17.5332	17.6837
HC186_00763.t1	18.5173	11.732	85.8541	81.1559
HC186_05942.t1	33.3005	38.8117	47.6187	59.7762
HC186_02940.t1	32.2055	42.8798	17.7661	17.4777
HC186_02259.t1	30.0508	27.9025	29.5329	24.5177
HC186_07269.t1	9.2561	7.13467	3.249	1.95381
HC186_05257.t1	10.8367	8.0558	14.8463	11.1248
HC186_04449.t1	27.6737	25.2957	5.93743	2.24545
HC186_04216.t1	101.435	84.293	181.281	164.923
HC186_08231.t1	40.6412	39.8182	20.87	20.3406
HC186_07225.t1	53.6567	61.463	14.1646	14.6228
HC186_04110.t1	31.2049	24.1121	8.92821	8.95222
HC186_07054.t1	22.3123	21.143	14.7037	11.1224
HC186_09061.t1	56.11	27.0346	140.138	129.827
HC186_05397.t1	14.6871	12.7665	40.6348	18.8226
HC186_02741.t1	57.9646	55.2217	63.417	63.8631
HC186_07067.t1	65.3378	66.3315	162.966	172.785
HC186_06784.t1	34.1487	30.3325	21.8155	19.6463
HC186_01932.t1	68.2365	67.7714	31.6079	29.4835
HC186_02576.t1	3.01439	4.90419	1.21487	0.668578
HC186_03978.t1	77.7597	77.5971	327.63	266.657
HC186_02496.t1	25.1002	16.8786	42.6588	39.0309
HC186_04494.t1	273.663	272.256	1845.19	1803.34
HC186_09298.t1	44.3939	52.8526	26.8748	25.6085
HC186_05800.t1	3.23246	0.546254	1.42383	1.25532
HC186_03515.t1	17.7974	15.834	5.20513	5.50373
HC186_00645.t1	59.8262	48.6656	80.2593	63.3434
HC186_00325.t1	0	0	0	0
HC186_04227.t1	8.02791	4.14072	6.51899	4.42768
HC186_08271.t1	61.4164	49.1119	64.7913	58.7888
HC186_04935.t1	93.1452	96.5599	86.933	111.64
HC186_05278.t1	26.2137	23.8452	11.1604	11.6028
HC186_04486.t1	68.9858	57.1553	56.6609	67.6001
HC186_05729.t1	41.92	38.7333	87.8563	108.976
HC186_05725.t1	95.7132	82.4521	34.6582	23.9034
HC186_03524.t1	57.3616	57.4729	3.56134	1.90195
HC186_09305.t1	47.5322	40.3146	64.1954	69.1692
HC186_07339.t1	50.1583	42.7528	34.0784	34.6464
HC186_04521.t1	82.6181	61.972	59.6163	66.2979
HC186_01864.t1	113.128	68.1262	45.96	46.2588
HC186_01058.t1	6.41477	0	0	3.64159
HC186_09218.t1	9.87792	7.46998	12.5809	10.2296
HC186_01747.t1	8.15525	0	0	2.66461
HC186_00256.t1	7.24558	4.21605	3.43929	3.00264
HC186_04502.t1	23.2483	22.3099	22.1052	21.4533
HC186_00638.t1	50.5796	49.6596	25.7508	28.0025
HC186_00521.t1	45.2271	80.3305	15.4408	18.0036
HC186_08080.t1	7.87829	4.82101	7.85977	6.00598
HC186_08067.t1	151.695	180.727	128.425	137.165
HC186_03161.t1	60.7321	73.1317	34.2658	38.2636
HC186_00469.t1	90.2839	85.2739	86.3062	70.6002
HC186_06527.t1	18.5765	17.1306	11.3969	9.40151
HC186_08409.t1	0	0	9.3676	0
HC186_07624.t1	64.5033	59.2454	14.9116	16.9206
HC186_01806.t1	0	0	0	0
HC186_01072.t1	14.7783	16.0056	9.05855	6.31844
HC186_07999.t1	6.06073	3.63378	27.7413	37.4789
HC186_00750.t1	59.7027	57.391	19.9418	14.0335
HC186_04824.t1	0.476925	0.862617	0.455071	0.833578
HC186_05854.t1	14.8814	16.4872	74.4367	73.6866
HC186_02409.t1	18.9313	5.96789	7.17478	6.41767
HC186_08118.t1	21.0806	16.3963	12.1203	16.1632
HC186_00292.t1	18.1867	20.0424	32.1525	30.909
HC186_02660.t1	176.009	147.297	518.45	607.043
HC186_06818.t1	42.8796	45.5821	82.5107	73.6392
HC186_01543.t1	53.7621	55.5622	13.2	12.1404
HC186_07654.t1	20.4585	21.3621	24.9279	18.4922
HC186_04160.t1	41.2229	43.1189	22.3271	24.0184
HC186_06428.t1	500.036	620.902	2169.26	1940.48
HC186_03752.t1	11.7999	10.627	12.199	8.56974
HC186_06485.t1	36.9447	35.6109	49.4451	36.8034
HC186_06637.t1	54.4925	46.8437	113.151	102.11
HC186_08124.t1	24.618	18.5052	41.7169	43.9004
HC186_06127.t1	6.08536	16.0928	2.93885	5.38916
HC186_04359.t1	287.826	309.256	169.843	154.028
HC186_03049.t1	48.4141	60.4169	24.4043	23.6881
HC186_02567.t1	7.4473	8.06111	9.84143	5.44548
HC186_04349.t1	16.5576	16.6786	15.8578	16.2455
HC186_09357.t1	1.90562	3.87273	1.0387	0.766376
HC186_08447.t1	4.81509	4.54712	11.036	7.73133
HC186_08449.t1	24.3407	17.6364	39.733	26.6197
HC186_09266.t1	39.7974	35.5714	73.3604	81.0457
HC186_08249.t1	47.7144	48.1235	18.2674	17.2213
HC186_09338.t1	87.7748	93.6437	123.059	130.711
HC186_00561.t1	70.3761	66.3562	70.8916	55.7274
HC186_01561.t1	21.9082	42.9943	37.3331	0
HC186_05568.t1	27.1323	22.3824	9.64923	10.8303
HC186_04783.t1	102.576	118.436	30.9054	26.8769
HC186_03160.t1	29.7589	26.1409	17.3864	17.4187
HC186_08289.t1	2.83885	2.29482	0	0
HC186_00820.t1	23.9579	22.9279	28.8313	23.6148
HC186_08538.t1	41.0427	41.7916	35.4773	39.0707
HC186_00813.t1	217.45	217.625	1405.93	1279.69
HC186_02842.t1	36.357	42.3622	23.8007	42.2906
HC186_04859.t1	35.5196	28.3502	33.4899	23.9742
HC186_08806.t1	0.345619	0.41532	0.499313	0.277001
HC186_04282.t1	115.661	153.503	59.615	63.649
HC186_02943.t1	4.90636	8.74898	2.63163	2.94575
HC186_01396.t1	508.559	569.893	334.041	383.246
HC186_00462.t1	19.1475	21.0666	22.5483	19.6483
HC186_05662.t1	2.28145	2.66955	1.37095	4.72361
HC186_05656.t1	2.13673	1.67163	1.03622	1.80576
HC186_03847.t1	50.9026	58.5764	24.195	18.9791
HC186_00964.t1	9.23371	6.35512	8.5456	5.29269
HC186_00375.t1	20.6803	18.5904	15.754	12.9327
HC186_00929.t1	55.2658	59.5798	74.2427	65.2838
HC186_02641.t1	3.23574	2.96173	117.957	85.9105
HC186_00423.t1	10.124	8.71243	9.75041	7.49069
HC186_06438.t1	4.58693	5.02503	1.26029	1.5245
HC186_08201.t1	8.31279	5.48986	10.0258	9.33981
HC186_07350.t1	68.5302	59.199	61.6229	55.5219
HC186_01502.t1	1210.79	1230.92	2797.12	2830.85
HC186_04770.t1	47.1243	40.8741	32.4267	25.1396
HC186_00067.t1	67.7073	60.8127	70.2479	68.4922
HC186_05744.t1	93.5547	109.555	32.904	33.297
HC186_00694.t1	23.9987	27.1071	20.848	36.2198
HC186_00246.t1	53.9624	48.9736	18.2114	12.7109
HC186_03332.t1	51.8153	57.0658	26.3733	33.2803
HC186_07555.t1	21.9925	25.7797	82.0543	70.7299
HC186_03448.t1	0.381036	0	0	0
HC186_00296.t1	34.584	29.4691	34.2335	27.1839
HC186_04460.t1	18.9397	17.3264	10.6213	7.00693
HC186_06045.t1	0.929373	0	0.445397	0.166056
HC186_02824.t1	62.305	53.8138	21.4778	15.1439
HC186_03590.t1	9.8469	9.42561	9.82907	9.95808
HC186_06984.t1	78.5814	62.9208	104.522	99.7854
HC186_04913.t1	4.48435	3.11049	0.830938	0.546643
HC186_03198.t1	10.8859	19.4444	8.7465	8.20166
HC186_06546.t1	22.1093	19.7813	7.48973	5.49593
HC186_03126.t1	2.6275	1.2762	3.65592	1.66714
HC186_02720.t1	7.92154	11.0676	31.106	19.6402
HC186_06687.t1	63.7921	68.154	46.3974	40.9668
HC186_08655.t1	19.6401	14.9087	15.5779	15.8382
HC186_03511.t1	1.91982e-25	2.26352	0	1.01477e-21
HC186_07247.t1	6.72957	9.94677	4.19937	2.90062
HC186_03868.t1	43.7672	39.9333	16.778	17.7669
HC186_03549.t1	2.31066	0.915351	1.73487	1.37981
HC186_07476.t1	0	0	0	0
HC186_01789.t1	0	0	0	0
HC186_08775.t1	249.194	265.145	294.539	329.262
HC186_02109.t1	42.9724	37.4431	4.73618	4.26018
HC186_00725.t1	49.0948	33.4579	398.238	459.203
HC186_02397.t1	24.1577	19.981	19.3729	18.0537
HC186_00295.t1	7.428	5.76569	3.45032	4.25086
HC186_08740.t1	1.56872	0.958381	9.28992	9.89039
HC186_01759.t1	37.4979	34.2686	25.8679	26.0298
HC186_04113.t1	15.4329	11.0024	12.8811	10.9176
HC186_05748.t1	12.4078	3.56606	37.7678	29.1597
HC186_09003.t1	10.4898	10.4776	9.88743	6.7035
HC186_03494.t1	7.86966	4.74125	12.7204	8.92685
HC186_04541.t1	54.8358	56.0213	61.1564	61.1128
HC186_07005.t1	0	0	0.354282	0.396433
HC186_04307.t1	10.8912	8.06404	6.91392	5.08558
HC186_03870.t1	4.13913	3.60933	1.32913	0.501521
HC186_05806.t1	31.9391	28.8847	27.0681	23.1788
HC186_09161.t1	0	0	0	0
HC186_00706.t1	70.6101	73.3849	88.1446	84.8304
HC186_08805.t1	18.824	13.5881	21.8669	19.6719
HC186_07228.t1	110.729	127.85	32.4331	33.789
HC186_05178.t1	142.591	145.383	152.422	150.621
HC186_00631.t1	48.4142	40.4467	15.0815	17.1361
HC186_09190.t1	33.0017	35.3831	28.2929	21.627
HC186_05154.t1	0	2.43491	0	4.24549
HC186_03490.t1	13.3095	10.5114	124.936	119.078
HC186_05966.t1	21.1519	22.1368	5.97432	4.55816
HC186_05302.t1	51.6905	66.0569	72.2101	67.9181
HC186_02000.t1	59.7078	47.8937	0	4.32052
HC186_01996.t1	0	0	0	0
HC186_06426.t1	234.285	208.365	386.191	424.663
HC186_09142.t1	36.7264	39.2308	18.7896	14.9291
HC186_08819.t1	77.1781	76.5683	66.122	93.0584
HC186_06962.t1	33.8026	40.1265	62.9201	57.9874
HC186_06765.t1	4.01791	5.79766	48.905	45.5615
HC186_02715.t1	11.4769	6.92333	12.8872	0
HC186_01035.t1	1.48787	2.22801	2.99112	1.25052
HC186_08226.t1	10.4732	12.1718	10.4183	11.5561
HC186_07167.t1	8.14951	10.4701	28.1772	27.8097
HC186_09293.t1	28.193	33.3736	16.6736	15.1781
HC186_08313.t1	8.56197	5.61377	14.359	12.3874
HC186_07359.t1	45.3936	38.4932	43.9269	36.7011
HC186_05503.t1	38.3879	39.141	78.8986	85.287
HC186_02780.t1	186.509	202.21	260.176	211.379
HC186_04004.t1	17.7139	15.6676	15.7042	22.2395
HC186_04818.t1	21.8454	15.4649	0.847672	0.661399
HC186_04669.t1	42.1285	52.3063	38.8921	28.6938
HC186_08841.t1	13.5511	13.4889	13.7286	10.6739
HC186_06845.t1	19.4499	20.3767	48.5817	47.3143
HC186_07903.t1	5.14158	3.00102	34.5528	48.5394
HC186_08860.t1	25.6605	25.0983	19.7929	21.2096
HC186_04391.t1	56.0345	62.2713	43.9918	31.7243
HC186_04056.t1	60.4226	56.2181	81.9141	95.2691
HC186_02104.t1	2.67726	1.55035	0.895591	1.07142
HC186_01737.t1	56.2638	47.4443	53.4851	47.5627
HC186_02179.t1	0.661671	0.791784	0.423482	0.133522
HC186_00466.t1	8.65912	5.81186	3.11395	2.88759
HC186_03723.t1	7.31789	5.56616	4.0067	3.89386
HC186_02792.t1	8.86539	2.87445	6.57202	5.75027
HC186_05873.t1	33.1838	24.9049	56.0311	48.1161
HC186_05011.t1	99.3507	114.6	146.167	193.641
HC186_01661.t1	8.70752	7.65195	4.89369	3.30834
HC186_01629.t1	31.649	32.6331	41.9983	33.5591
HC186_02060.t1	27.1856	21.7009	5.01975	6.48907
HC186_03304.t1	52.0645	46.2258	22.386	20.9078
HC186_01226.t1	17.912	12.5979	24.9043	19.6905
HC186_01047.t1	38.2126	44.3103	12.2455	8.7089
HC186_09297.t1	48.0933	49.2595	74.3871	74.7054
HC186_04063.t1	91.3462	89.2461	78.3024	69.6788
HC186_02987.t1	145.334	112.976	17.4768	10.6758
HC186_07114.t1	3.44895	2.89906	3.15428	1.00225
HC186_00672.t1	0.910302	0	0	0.565895
HC186_05740.t1	101.311	112.59	53.5564	45.6794
HC186_03460.t1	148.877	141.271	156.222	119.527
HC186_05243.t1	147.493	150.399	548.756	441.208
HC186_07358.t1	375.405	371.363	435.375	364.759
HC186_09179.t1	81.5577	71.8029	37.4693	34.5062
HC186_05828.t1	55.6172	51.8898	37.8598	29.4011
HC186_00946.t1	63.1887	65.4316	15.8667	11.9717
HC186_01027.t1	3.12021	5.09578	0.707128	1.5567
HC186_06292.t1	3.26351	2.67335	30.2104	29.1383
HC186_01469.t1	63.9797	58.3761	7.69338	5.89455
HC186_08378.t1	23.6626	23.9273	14.244	14.429
HC186_04948.t1	81.3089	83.6575	181.396	203.072
HC186_06914.t1	29.9925	33.6279	18.1691	15.7582
HC186_01067.t1	12.0046	7.86693	3.75027	4.19708
HC186_01197.t1	0	0	0	0
HC186_02398.t1	22.4958	21.2954	15.0618	11.3731
HC186_05867.t1	2.71568	0	1.64315	0
HC186_00769.t1	6.22343	0	0	0.991711
HC186_08839.t1	85.6342	95.2381	59.6876	49.9704
HC186_02443.t1	124.387	125.763	99.0881	90.9949
HC186_07941.t1	27.6514	25.2544	16.5243	15.2877
HC186_03919.t1	73.0288	89.3865	112.998	103.759
HC186_02277.t1	20.9343	24.3546	58.8732	62.0125
HC186_02669.t1	40.4596	47.5985	25.0564	21.4595
HC186_05983.t1	48.4634	52.5379	27.2832	24.8665
HC186_03452.t1	62.3103	69.928	73.9588	82.2492
HC186_00007.t1	14.3894	12.447	9.47548	8.40347
HC186_00646.t1	49.0314	50.8177	119.537	94.336
HC186_07208.t1	78.6171	85.2384	37.8193	43.5923
HC186_07166.t1	9.85756	6.64784	5.74765	2.92642
HC186_04953.t1	9.25267	8.51868	8.07457	5.25926
HC186_07873.t1	67.9633	54.0148	34.3236	30.1505
HC186_09140.t1	5.58864	4.89929	2.1334	0.850859
HC186_03952.t1	0	0	0	0
HC186_05507.t1	66.0182	68.5758	22.5326	8.61873
HC186_05586.t1	1.81484	2.1498	4.18986	5.80113
HC186_01480.t1	79.3983	59.8151	155.522	139.024
HC186_02600.t1	12.3297	10.5324	3.79955	2.54393
HC186_03574.t1	26.0995	24.5551	22.6373	64.0757
HC186_03454.t1	163.257	150.191	227.224	194.497
HC186_06439.t1	8.68168	9.00815	242.36	232.378
HC186_01625.t1	52.3749	59.7337	24.5002	25.9441
HC186_07816.t1	35.5364	36.8206	53.3199	45.0025
HC186_04058.t1	94.8177	86.419	46.6156	55.5445
HC186_03879.t1	13.3782	4.12377	7.72986	6.25495
HC186_07090.t1	12.1132	9.20792	4.39491	3.80306
HC186_06308.t1	63.2401	43.9681	259.436	235.847
HC186_05126.t1	19.8871	31.2297	6.35792	4.89333
HC186_07818.t1	60.5676	64.794	10.7387	8.45038
HC186_08631.t1	39.7148	31.7488	39.0157	43.0339
HC186_07161.t1	8.30568	4.83219	2.03573	1.58066
HC186_02862.t1	55.4347	52.3887	64.6781	68.1126
HC186_06748.t1	10.217	5.83031	2.48399	0
HC186_08036.t1	3.04813	2.25225	2.14307	1.638
HC186_06207.t1	4.39756	4.39646	3.143	1.73914
HC186_00754.t1	66.2031	75.2592	118.64	114.519
HC186_06481.t1	4.09811	4.59706	5.59623	3.08879
HC186_04337.t1	29.9452	29.6165	158.193	261.931
HC186_00893.t1	44.9571	38.7576	31.4355	23.9607
HC186_07959.t1	1.344	6.63191	0	0.927844
HC186_03911.t1	11.7941	15.8787	4.20178	3.7414
HC186_09198.t1	121.005	110.49	111.241	94.9847
HC186_05927.t1	10.7731	12.8082	16.3179	7.58143
HC186_04071.t1	14.3629	17.6122	27.0907	20.3284
HC186_07612.t1	30.4456	24.5061	61.4416	57.2108
HC186_04487.t1	88.5514	95.3853	118.578	92.7383
HC186_08274.t1	28.4957	24.4567	248.728	258.21
HC186_07603.t1	3.45766	7.02643	7.00503	5.47718
HC186_01695.t1	40.7661	41.1661	18.1687	14.3536
HC186_08277.t1	5.69483	5.74438	2.02766	0.990922
HC186_07631.t1	55.623	46.4339	27.4053	28.719
HC186_06793.t1	159.747	138.118	32.3466	28.9445
HC186_09243.t1	10.708	9.20298	2.44599	1.68232
HC186_08085.t1	8.10962	6.0275	1.07282	1.18091
HC186_03553.t1	3.83461	3.25057	2.7621	3.09812
HC186_05366.t1	86.7791	75.0945	126.201	116.62
HC186_03478.t1	153.585	141.076	281.984	293.235
HC186_03525.t1	71.1703	72.0694	19.1051	17.9664
HC186_02454.t1	23.0804	22.1575	39.772	34.7212
HC186_04452.t1	126.712	110.18	52.0257	62.3172
HC186_05703.t1	34.9506	37.7901	31.2519	28.0167
HC186_04554.t1	10.1583	13.3157	1.05726	1.17172
HC186_08934.t1	7.81419	6.97679	5.77753	5.20102
HC186_05986.t1	22.8709	16.3911	56.8599	37.9608
HC186_02183.t1	21.3525	22.9187	21.5602	27.6887
HC186_08918.t1	21.1185	25.9538	30.2632	28.8904
HC186_01329.t1	5.31468	2.15011	2.28782	0.952606
HC186_08054.t1	12.5445	9.28181	10.3409	5.29912
HC186_08735.t1	19.0646	13.3914	76.9878	33.953
HC186_07707.t1	37.6178	36.5354	54.5337	67.6991
HC186_04699.t1	14.4111	13.4129	7.10926	6.88753
HC186_01896.t1	57.0237	77.3464	6.16238	5.85893
HC186_03728.t1	90.6718	60.3474	52.6215	23.3132
HC186_03465.t1	16.0189	7.67156	36.528	27.7345
HC186_03563.t1	58.9437	54.1461	79.733	83.5323
HC186_06551.t1	18.9052	17.4297	29.7806	25.7677
HC186_01306.t1	204.699	177.893	922.796	811.033
HC186_05012.t1	22.6891	14.0531	81.42	87.8054
HC186_06273.t1	66.5825	61.749	27.5021	21.2714
HC186_04963.t1	122.33	120.171	114.668	109.353
HC186_00037.t1	12.2028	7.20496	6.57173	5.23635
HC186_04702.t1	8.36251	8.15988	6.31288	7.02606
HC186_08181.t1	50.6118	43.5013	61.0016	60.2136
HC186_05316.t1	61.3512	60.1162	115.001	99.3162
HC186_01691.t1	59.4612	53.0886	24.7202	23.3083
HC186_04415.t1	26.2144	28.3287	10.3786	7.81657
HC186_05041.t1	38.9108	38.891	26.2335	13.8361
HC186_04219.t1	0.572614	2.09922	0	0.348605
HC186_01760.t1	28.9617	28.9653	12.8113	10.6457
HC186_08305.t1	2.81928	4.03556	5.66242	1.69753
HC186_03474.t1	58.6233	53.8757	19.9675	23.1655
HC186_08071.t1	91.2961	94.2898	53.1622	47.8652
HC186_03673.t1	44.1332	38.0547	5.7576	3.35488
HC186_07958.t1	8.24173	19.3919	4.9099	2.79097
HC186_02430.t1	2.0192	4.72889	2.34889	4.00027
HC186_04725.t1	0.137646	0	0.0914886	0.20143
HC186_01915.t1	9.29965	6.10671	83.7716	59.8661
HC186_01909.t1	163.653	160.774	585.137	578.827
HC186_06048.t1	46.1436	40.5448	40.0438	35.4167
HC186_00954.t1	12.8315	12.4083	51.6089	60.7938
HC186_03374.t1	17.0846	16.8814	3.59878	1.67137
HC186_08765.t1	43.137	40.1394	18.5032	19.3342
HC186_03080.t1	19.5796	20.448	15.8341	14.4593
HC186_01154.t1	47.891	41.1753	18.8308	15.2275
HC186_06819.t1	43.676	41.0611	68.3519	55.5955
HC186_03937.t1	43.8322	45.5872	43.8542	44.8896
HC186_00070.t1	30.2152	23.1388	33.0733	41.429
HC186_01313.t1	45.8759	45.2957	53.369	53.9185
HC186_07193.t1	78.4521	86.6081	27.3505	31.4389
HC186_00766.t1	109.986	97.2691	74.1279	86.2035
HC186_03998.t1	173.813	218.432	188.595	249.38
HC186_06949.t1	57.1662	41.7362	18.2414	13.017
HC186_03362.t1	50.2859	46.946	38.2177	44.6735
HC186_03024.t1	36.5126	41.411	43.9428	39.4745
HC186_02294.t1	9.45754	12.5713	10.4924	8.99236
HC186_01441.t1	74.9487	69.6369	98.5099	97.9601
HC186_01555.t1	33.2949	34.4709	29.8866	26.1081
HC186_08488.t1	33.7006	31.5701	59.5151	53.4395
HC186_01258.t1	29.2536	31.111	348.177	319.18
HC186_00568.t1	29.8106	30.2766	13.2109	10.2544
HC186_09188.t1	6.60189	3.45419	6.32208	4.25259
HC186_08796.t1	14.0702	7.44416	7.80324	5.12789
HC186_08072.t1	47.0349	46.6603	37.7446	36.4348
HC186_01152.t1	37.8267	21.0121	42.8776	35.3406
HC186_03185.t1	19.0102	15.7489	5.87113	10.0453
HC186_01186.t1	12.6369	8.72207	9.52155	6.78737
HC186_03009.t1	33.2679	35.5797	19.6184	17.3197
HC186_00424.t1	16.5783	16.6059	34.1533	25.7666
HC186_06542.t1	30.166	30.5214	42.4773	43.22
HC186_06248.t1	244.164	303.944	355.874	395.841
HC186_01860.t1	5.36219	7.84492	2.97477	1.33662
HC186_06804.t1	185.023	198.283	89.8909	98.7327
HC186_00607.t1	2.28493	2.37807	6.11617	10.0568
HC186_03726.t1	0	4.99907	1.63547	0
HC186_06733.t1	26.0918	22.788	29.7452	24.645
HC186_02486.t1	57.7592	55.8178	36.5579	27.3565
HC186_01848.t1	46.1843	51.049	41.5281	33.0959
HC186_06813.t1	72.5892	74.6404	62.0261	66.6429
HC186_03317.t1	155.39	199.74	163.942	273.323
HC186_02028.t1	29.9204	30.1232	19.3841	23.5327
HC186_02688.t1	34.6867	8.23179	12.5748	11.98
HC186_01049.t1	7.28515	5.58278	3.15082	2.50286
HC186_01390.t1	42.4154	52.1776	51.9812	23.1152
HC186_07962.t1	0	0	0	0.119624
HC186_04742.t1	126.259	119.521	193.981	137.312
HC186_01215.t1	52.9523	48.8365	14.6812	12.6591
HC186_04830.t1	3.97638	5.90767	98.7104	89.4586
HC186_02894.t1	17.6193	15.8509	5.83398	1.18439
HC186_01270.t1	23.585	23.2089	8.42105	10.5176
HC186_03469.t1	23.2074	19.5406	44.44	46.5876
HC186_07087.t1	6.69326	5.18152	20.1468	14.9939
HC186_07904.t1	13.9179	10.5307	25.4275	36.0016
HC186_08998.t1	61.2513	49.7224	83.1316	77.768
HC186_04885.t1	98.0455	115.379	49.5324	52.5696
HC186_05014.t1	34.2947	29.4874	3.68126	3.31036
HC186_01921.t1	44.7992	42.7041	10.2293	11.1508
HC186_00367.t1	6.74419	8.05618	69.7682	85.7447
HC186_06303.t1	62.7414	56.9253	86.545	78.7457
HC186_08855.t1	9.13305	8.98904	29.8602	27.1228
HC186_04128.t1	24.3987	20.8047	11.2869	8.3161
HC186_00534.t1	20.363	20.2053	21.5342	11.11
HC186_07130.t1	76.2739	54.1131	99.5645	89.0714
HC186_06874.t1	0	0	0	0
HC186_07928.t1	25.4984	24.8873	9.35317	7.38752
HC186_06903.t1	0	2.2201	0	0.706884
HC186_01205.t1	0	0	0	0
HC186_01646.t1	47.2569	31.3443	90.6406	99.4426
HC186_07351.t1	113.459	89.1612	166.847	141.717
HC186_01167.t1	17.3113	12.4869	7.57457	4.70021
HC186_02998.t1	19.2855	19.4911	137.721	67.5659
HC186_01870.t1	3.56809	2.81943	1.13952	1.26938
HC186_05977.t1	10.4496	11.5284	3.23661	0
HC186_04406.t1	6.2117	7.037	1.63169	1.43452
HC186_05762.t1	106.226	85.5013	297.875	127.995
HC186_03654.t1	3.54053	3.30398	0.883037	0.0873316
HC186_02580.t1	354.457	413.96	685.612	748.933
HC186_02993.t1	11.31	9.36515	83.2611	135.595
HC186_04962.t1	364.667	413.432	1652.8	1549.54
HC186_08649.t1	24.2673	21.5152	11.5199	12.5494
HC186_07483.t1	70.4504	85.5539	19.8647	25.3916
HC186_02362.t1	62.0585	56.828	25.8146	30.8049
HC186_00409.t1	68.5854	63.4387	21.4138	13.8408
HC186_06828.t1	72.6385	73.8069	81.3028	99.2418
HC186_04558.t1	9.17923	10.5604	3.84499	4.67146
HC186_07043.t1	12.4067	8.43584	10.9959	10.9888
HC186_05896.t1	38.9232	9.27331	6.57571	5.98227
HC186_04795.t1	35.1307	38.6035	17.8577	15.9414
HC186_08789.t1	41.014	39.247	42.6	47.4984
HC186_01843.t1	82.2591	74.7898	191.393	172.562
HC186_05657.t1	85.6151	89.959	76.3146	96.8021
HC186_00885.t1	35.9204	29.5452	29.3273	37.0512
HC186_02425.t1	0	0	0	0
HC186_06849.t1	38.0977	32.9087	47.409	35.973
HC186_06458.t1	39.2657	36.3486	24.9	21.933
HC186_06110.t1	3.74553	3.07437	2.75041	0.947645
HC186_00260.t1	252.993	266.603	270.669	346.72
HC186_08119.t1	0	0	0	0
HC186_04886.t1	19.7662	16.8586	12.1786	9.91976
HC186_04875.t1	134.713	134.733	174.896	173.428
HC186_07792.t1	28.8919	36.3375	26.1653	14.41
HC186_02151.t1	5.91013	5.16526	2.15151	2.74958
HC186_08635.t1	103.865	100.769	99.9141	96.4182
HC186_05067.t1	21.3853	20.2028	11.4175	9.26718
HC186_08374.t1	3.51223	6.27571	3.14112	0
HC186_03449.t1	0	0	0	0.0956005
HC186_03221.t1	61.6281	75.2647	64.9835	62.4927
HC186_08366.t1	38.7301	34.8894	13.6899	13.8675
HC186_01877.t1	49.7767	42.4778	24.7514	15.6543
HC186_08784.t1	44.8324	50.2316	14.3941	14.3941
HC186_04459.t1	14.5306	12.2407	15.8848	16.1067
HC186_04713.t1	72.6643	72.9561	82.3226	106.567
HC186_07706.t1	28.4349	24.8527	22.4089	21.0204
HC186_02204.t1	56.4106	45.9005	24.6766	20.2559
HC186_04940.t1	0	0	0	0
HC186_05282.t1	18.1812	9.37328	8.99509	8.12517
HC186_04182.t1	1.94411	0	2.86532	1.57701
HC186_06566.t1	263.029	279.437	96.3831	131.881
HC186_03587.t1	59.0383	57.2274	23.7254	22.5106
HC186_07626.t1	41.6574	45.7534	118.477	113.106
HC186_02728.t1	16.2754	14.3859	9.8036	9.03434
HC186_00164.t1	107.507	98.295	51.2909	48.0277
HC186_02985.t1	124.04	99.2062	46.5498	56.8202
HC186_02758.t1	7.12635	6.22171	1.62046	1.03544
HC186_02485.t1	120.753	88.6662	28.0562	32.8763
HC186_01410.t1	22.9141	14.9004	23.002	15.0053
HC186_09150.t1	6.60351	7.5134	24.1021	17.6432
HC186_06316.t1	67.0875	0	17.4289	13.079
HC186_03639.t1	0	0	0.100086	0
HC186_04889.t1	133.262	112.791	57.792	68.8788
HC186_04489.t1	15.9193	12.8492	21.9776	22.5324
HC186_03907.t1	52.4284	52.9897	2.54503e-06	6.61994e-07
HC186_02071.t1	35.1369	31.7569	11.3916	8.0577
HC186_03668.t1	13.2323	13.7833	12.7994	8.11385
HC186_05890.t1	38.3072	36.6988	16.3156	20.1516
HC186_08906.t1	45.0094	45.823	21.5135	19.6807
HC186_06577.t1	23.0849	23.7976	8.8532	9.48983
HC186_05593.t1	23.3567	24.6555	47.9546	58.6572
HC186_01358.t1	82.7023	81.0435	44.2257	50.0583
HC186_01321.t1	215.271	227.737	218.548	253.035
HC186_07216.t1	9.36084	7.63225	10.7715	9.04943
HC186_03235.t1	4.65365	2.69372	2.56963	2.90842
HC186_04328.t1	40.9873	40.2214	47.7849	43.699
HC186_07126.t1	205.363	185.877	1122.14	1023.47
HC186_04395.t1	4.81137	3.85231	37.2194	41.3943
HC186_04500.t1	66.3322	60.7322	63.6527	63.1458
HC186_08179.t1	0	0	0	0
HC186_01384.t1	106.268	89.7315	81.0299	51.5429
HC186_08911.t1	61.2954	48.7419	10.0191	4.48145
HC186_02703.t1	102.764	86.9234	70.9621	63.9128
HC186_00949.t1	33.8673	30.1936	64.4565	54.9396
HC186_01738.t1	0.599651	0.420133	0.230138	0.253
HC186_00731.t1	98.05	80.4804	498.242	449.258
HC186_03229.t1	28.3812	26.3714	54.3758	48.2375
HC186_01895.t1	23.9897	15.4897	42.6488	36.2362
HC186_01216.t1	10.7937	6.35908	130.01	153.222
HC186_02417.t1	32.2656	32.3293	19.339	14.2183
HC186_05891.t1	63.1341	62.5885	62.4847	72.5861
HC186_08151.t1	31.8878	30.203	23.4109	20.8592
HC186_07645.t1	10.417	2.44868	2.56832	5.84917
HC186_07102.t1	53.7874	79.1969	166.467	164.435
HC186_04146.t1	7.8262	3.59517	11.6301	6.73443
HC186_09175.t1	42.8785	43.1748	41.7327	40.9972
HC186_06284.t1	92.2036	85.5696	51.0269	57.8117
HC186_05859.t1	48.3901	51.3664	30.7386	24.1535
HC186_03768.t1	4.32102	2.01559	199.934	146.314
HC186_02870.t1	50.4053	46.104	12.3225	14.1876
HC186_00742.t1	40.5075	43.4191	65.8508	59.4491
HC186_08644.t1	5.43225	3.83033	49.64	55.1209
HC186_07494.t1	2.94781	2.34581	5.14032	4.77204
HC186_04047.t1	8.03647	4.89173	3.23525	3.61002
HC186_00935.t1	106.588	98.2539	45.8477	46.4352
HC186_05981.t1	44.0046	38.6987	20.291	16.8976
HC186_02631.t1	19.7793	20.0204	2.04435	2.25271
HC186_06499.t1	58.3626	63.7396	59.3709	79.7525
HC186_01666.t1	6.50263	7.09841	0.77815	0.579715
HC186_05712.t1	40.7459	32.9874	45.3393	34.525
HC186_03611.t1	66.6051	64.8796	32.2666	36.8254
HC186_01687.t1	1.51025	2.99908	0.641263	0.722941
HC186_03091.t1	111.398	105.573	47.1657	48.388
HC186_03984.t1	42.0346	40.3738	42.4358	29.2696
HC186_04392.t1	41.4233	43.6967	10.8659	12.2591
HC186_04114.t1	6.059	4.643	1.84358	1.52714
HC186_02066.t1	7.41923	4.30916	7.89258	4.60384
HC186_04749.t1	174.285	222.79	54.0522	54.7804
HC186_09180.t1	17.5249	21.1506	13.0642	9.50943
HC186_06265.t1	35.4837	43.4362	85.5651	64.362
HC186_00236.t1	11.3445	13.8309	39.4889	28.8282
HC186_05922.t1	28.1429	29.573	36.1591	32.4663
HC186_04430.t1	11.1652	13.3758	42.0826	49.3235
HC186_09270.t1	18.6269	13.3596	10.7769	18.2713
HC186_06671.t1	207.831	194.68	266.678	287.293
HC186_04961.t1	31.893	40.1873	11.8621	13.9634
HC186_07853.t1	0	0	0	0
HC186_07891.t1	46.4158	41.708	14.1332	8.0814
HC186_04351.t1	83.2389	106.266	50.0361	40.6031
HC186_05825.t1	15.1541	17.6828	17.0968	13.7677
HC186_00115.t1	3.4588	3.26942	52.4048	67.9804
HC186_09282.t1	16.9962	14.2856	32.4283	24.698
HC186_07880.t1	2.86075	1.15113	1.18059	1.30946
HC186_02856.t1	6.83112	5.57715	6.25545	5.47911
HC186_04105.t1	1.17019	0	1.47859	1.6653
HC186_05345.t1	45.8037	36.8844	73.5459	47.1898
HC186_06584.t1	19.8893	33.8916	37.7797	33.0762
HC186_06540.t1	30.3955	34.9056	15.2594	11.8713
HC186_06186.t1	4.41384	5.01461	3.97382	6.05499
HC186_05665.t1	59.1005	52.0612	79.259	68.6503
HC186_06912.t1	34.0401	36.1772	15.3212	13.6106
HC186_05743.t1	36.2378	33.1417	32.8027	35.1742
HC186_01616.t1	5.02921	3.3698	5.19245	6.62239
HC186_08199.t1	7.52107	7.28979	5.42141	5.39597
HC186_06856.t1	24.6632	17.598	97.5705	92.2249
HC186_02521.t1	31.0677	30.0527	17.9504	15.6571
HC186_06385.t1	39.3856	37.6131	57.3976	60.7438
HC186_00790.t1	22.1659	22.8867	41.0348	36.0373
HC186_09178.t1	53.3703	50.4407	30.5776	27.402
HC186_07069.t1	0	1.27278	1.27751	0
HC186_04070.t1	14.6916	8.81059	0.476289	1.09324
HC186_02626.t1	96.0857	142.767	84.6124	98.9742
HC186_04836.t1	25.994	33.9061	31.073	12.4811
HC186_04629.t1	81.2619	84.0917	80.8322	67.6689
HC186_01569.t1	25.3888	20.5527	34.2473	34.6885
HC186_04800.t1	44.7664	51.4734	16.4641	16.725
HC186_05123.t1	1.68251	0	2.94988	0
HC186_01510.t1	46.9893	39.8522	31.6556	19.5197
HC186_08251.t1	33.8785	25.268	32.546	38.6294
HC186_04635.t1	10.6198	10.8213	74.9305	73.3974
HC186_00569.t1	474.244	577.555	680.786	744.3
HC186_05837.t1	21.7869	17.147	66.3928	67.0638
HC186_08380.t1	126.426	119.118	271.71	223.027
HC186_04732.t1	74.1631	60.6366	109.482	104.86
HC186_04306.t1	23.9965	27.2293	52.7814	54.5374
HC186_03226.t1	0	0	0.555222	0
HC186_07429.t1	66.9446	58.2289	163.387	159.573
HC186_00089.t1	14.3322	10.841	9.24188	6.21323
HC186_03338.t1	2.29152	5.01701	1.82062	0.700177
HC186_02711.t1	7.44887	6.89894	23.2391	25.1371
HC186_01178.t1	889.522	836.274	218.996	288.086
HC186_07369.t1	11.8851	3.5539	6.89661	5.13452
HC186_06003.t1	22.0083	21.2585	18.7803	14.4225
HC186_06991.t1	107.932	125.627	174.043	157.744
HC186_00852.t1	16.5619	15.5813	5.4957	6.99964
HC186_00851.t1	48.3842	39.1121	112.813	123.29
HC186_04324.t1	35.5858	22.1891	2.51818	3.47473
HC186_03534.t1	49.1208	53.6164	38.7358	36.1547
HC186_03797.t1	24.6689	22.031	34.8431	30.3615
HC186_09269.t1	42.8098	48.0941	42.7712	41.887
HC186_09004.t1	8.9774	7.0258	3.07786	2.37635
HC186_01672.t1	73.2061	90.555	23.0538	17.672
HC186_07264.t1	7.68347	5.26846	12.6938	9.43905
HC186_06066.t1	53.4735	55.3753	66.8051	67.7176
HC186_00847.t1	31.4909	25.3646	20.2112	13.4772
HC186_07363.t1	0	0	0	0
HC186_08422.t1	11.7562	11.4709	59.8302	40.0377
HC186_00533.t1	23.4959	21.9987	14.8892	15.5832
HC186_04785.t1	100.588	23.146	37.8328	33.8108
HC186_02938.t1	39.2514	33.2968	20.0418	18.9436
HC186_07088.t1	6.56305	0	27.7026	31.9731
HC186_05226.t1	0	1.39061	2.89559	4.05956
HC186_05959.t1	96.1192	87.912	124.727	86.325
HC186_00363.t1	5.48943	5.15993	3.84406	6.01304
HC186_04290.t1	14.4812	10.6222	4.9582	3.85687
HC186_05379.t1	10.484	9.40708	4.73192	6.09279
HC186_08421.t1	59.7347	59.8572	79.3276	93.4589
HC186_00941.t1	0	0	0	0
HC186_02935.t1	31.4039	27.7984	28.9536	23.6019
HC186_02333.t1	295.121	277.919	458.959	522.923
HC186_03288.t1	70.5018	68.066	65.5545	69.4285
HC186_00501.t1	31.2173	30.7344	41.7165	39.6431
HC186_04444.t1	49.4783	60.4877	27.3826	30.2698
HC186_02091.t1	42.3737	36.6033	34.3352	31.4593
HC186_06585.t1	113.821	113.48	66.6164	90.1976
HC186_03533.t1	204.182	186.849	122.516	116.658
HC186_00330.t1	100.99	121.784	36.7172	41.5266
HC186_08487.t1	40.8	39.3664	28.8785	26.9592
HC186_02391.t1	11.7737	8.0548	19.9324	19.7152
HC186_04897.t1	2.04493	2.43857	1.74384	1.03433
HC186_03219.t1	7.62484	6.36162	3.34244	2.17666
HC186_00288.t1	10.1505	7.22253	29.0462	25.4922
HC186_01627.t1	54.2248	64.0317	53.7725	52.1844
HC186_08479.t1	0	0	0	0
HC186_04719.t1	0	0	0	0
HC186_02240.t1	0	0	0	0
HC186_05114.t1	84.6794	87.7316	31.1199	31.4449
HC186_06100.t1	1.84643	1.76798	0.255877	0.282971
HC186_08624.t1	118.62	121.099	74.3264	64.2979
HC186_05222.t1	181.058	196.554	122.122	122.062
HC186_08173.t1	18.397	13.968	13.1329	10.4994
HC186_01411.t1	6.94811	6.12383	1.0839	6.23695
HC186_01040.t1	37.8054	42.9326	26.8874	30.0571
HC186_08668.t1	37.6513	27.0639	92.6992	77.6664
HC186_05881.t1	71.2343	58.7521	214.313	204.766
HC186_03968.t1	24.7409	20.6007	46.3884	35.8785
HC186_01642.t1	0	6.17362	13.0671	11.0918
HC186_05713.t1	294.28	285.414	196.291	164.799
HC186_08278.t1	147.886	156.323	82.3615	73.7571
HC186_05564.t1	8.98342	7.60703	58.4616	46.143
HC186_02787.t1	26.6577	25.9754	10.7619	9.01824
HC186_06010.t1	31.244	21.1896	14.004	10.6912
HC186_00061.t1	45.7289	36.3826	39.6519	33.383
HC186_04138.t1	8.05223	8.2084	6.85522	6.83718
HC186_00926.t1	50.1432	64.6108	28.9821	28.3416
HC186_03048.t1	81.9184	86.6473	54.7749	43.1879
HC186_06629.t1	92.4866	101.202	38.2773	33.8056
HC186_09098.t1	14.2353	12.5234	17.684	15.4756
HC186_04996.t1	78.9835	95.455	57.4345	52.9264
HC186_03845.t1	60.5972	60.8283	66.1983	87.0693
HC186_05823.t1	2.61725	2.36709	0.72537	1.25292
HC186_08432.t1	64.8823	60.4448	15.9703	13.2031
HC186_03843.t1	7.22878	4.79647	2.03232	1.20014
HC186_08891.t1	153.201	162.659	38.4229	36.2636
HC186_04273.t1	67.6443	72.0115	35.1851	31.0262
HC186_09283.t1	14.3053	11.657	151.045	149.833
HC186_00413.t1	36.8399	31.551	26.5799	25.6145
HC186_05357.t1	51.5271	46.2106	61.4038	63.2681
HC186_05760.t1	23.3917	18.4669	31.3135	28.6573
HC186_01061.t1	15.3297	19.4997	36.602	25.0735
HC186_09065.t1	11.7153	9.15304	9.62009	9.23017
HC186_08534.t1	2.54069	1.86758	106.749	81.8667
HC186_02482.t1	69.6664	65.9627	76.0314	53.7463
HC186_07332.t1	10.7877	13.1747	3.67742	8.4335
HC186_06761.t1	20.1711	15.756	14.6606	12.0183
HC186_05547.t1	3.21346	5.74352	1.01418	0.575815
HC186_03479.t1	1.96308	0	0	0
HC186_00048.t1	39.8304	40.2806	30.5224	30.8412
HC186_00843.t1	44.4138	47.8668	26.8569	33.9439
HC186_04402.t1	4.62692	5.2109	2.77173	3.21816
HC186_00687.t1	362.141	316.527	271.634	273.923
HC186_09264.t1	32.1576	28.2754	121.349	91.6842
HC186_08495.t1	45.7782	40.428	18.3286	14.3819
HC186_02349.t1	28.9941	10.7789	5.10661	7.3862
HC186_06883.t1	0	0	0	0
HC186_00749.t1	29.4681	25.777	5.4072e-07	3.3757e-07
HC186_06053.t1	0	0	0	0
HC186_02287.t1	220.443	249.978	164.427	195.308
HC186_03902.t1	0	0	0	0
HC186_02170.t1	15.2246	12.06	15.9303	12.7751
HC186_08109.t1	89.8868	78.4838	150.576	163.522
HC186_04295.t1	99.8565	102.377	108.383	115.39
HC186_03880.t1	9.00046	6.39616	7.38265	4.90707
HC186_05876.t1	29.0503	27.4962	10.6917	10.7022
HC186_01457.t1	5.58019	6.4955	490.376	600.627
HC186_08661.t1	2.42368	2.7592	3.57884	2.8959
HC186_00045.t1	25.379	21.0079	10.3336	9.69165
HC186_06808.t1	138.139	85.5211	88.5267	105.302
HC186_06961.t1	32.0975	23.9583	55.8588	49.3497
HC186_07313.t1	52.0814	50.56	94.8499	108.06
HC186_05711.t1	22.9632	15.6386	7.34856	3.93821
HC186_00850.t1	53.0004	36.3178	59.1056	52.0537
HC186_06407.t1	231.474	283.541	282.115	326.957
HC186_06474.t1	0	3.40646	8.25142	4.60751
HC186_04478.t1	3.06971	0	0	0
HC186_00727.t1	5.49405	3.25759	2.37884	2.45781
HC186_01584.t1	2.98636	7.19486	1.80917	0
HC186_08187.t1	102.16	91.9913	99.9957	106.596
HC186_02860.t1	77.8324	72.7922	36.636	35.6288
HC186_06909.t1	13.7622	12.0473	16.7798	16.6482
HC186_02564.t1	12.0585	11.7506	55.918	48.6298
HC186_05270.t1	43.6133	34.6418	254.079	219.311
HC186_03022.t1	58.402	62.0685	14.2478	16.7053
HC186_03662.t1	0	4.16117	6.72339	8.83907
HC186_03608.t1	593.345	632.228	2152.46	2034.25
HC186_03159.t1	23.6123	34.433	2.84761	4.77011
HC186_08078.t1	5.24454	9.34608	0	0.83053
HC186_02119.t1	21.5273	24.8443	11.7466	6.83404
HC186_08596.t1	124.026	141.36	50.8765	55.6282
HC186_05675.t1	75.2271	93.2352	142.766	128.767
HC186_02646.t1	56.3411	53.512	44.2391	35.4952
HC186_08334.t1	7.31691	6.19827	0	0.942004
HC186_03445.t1	64.647	57.9544	84.4849	70.9992
HC186_06097.t1	2.63081	4.18243	1.96166	1.41694
HC186_00131.t1	44.5602	41.578	21.9299	22.7756
HC186_00755.t1	107.504	113.527	54.9515	46.7699
HC186_02705.t1	13.0981	10.6253	74.5929	82.3584
HC186_07226.t1	110.205	119.323	66.9617	69.773
HC186_06444.t1	55.3988	61.8441	38.2632	39.6489
HC186_05142.t1	58.6645	56.3534	52.2259	53.8395
HC186_00309.t1	71.7431	75.3376	65.6651	68.3287
HC186_02105.t1	0	0	0	0
HC186_01659.t1	139.888	147.93	105.46	100.565
HC186_05899.t1	103.808	101.852	272.462	309.81
HC186_04378.t1	29.983	25.9986	10.0585	11.4084
HC186_03081.t1	16.0306	16.3556	36.4458	35.6134
HC186_04526.t1	17.6946	18.1746	20.233	14.8725
HC186_00392.t1	60.5469	52.0735	29.5	25.6076
HC186_06503.t1	74.9064	63.0071	49.5033	50.2152
HC186_04839.t1	35.8325	27.4308	59.959	65.9103
HC186_08541.t1	79.2378	75.9398	41.5908	33.124
HC186_00788.t1	78.4692	85.1632	23.1418	20.2616
HC186_01068.t1	100.588	104.891	133.286	92.9619
HC186_08228.t1	55.9667	42.637	103.238	89.778
HC186_07280.t1	29.4007	30.2848	56.5248	80.0262
HC186_06414.t1	60.2056	54.9807	156.039	179.035
HC186_04048.t1	46.4424	24.5289	7.21431	13.087
HC186_00884.t1	22.6581	16.4135	4.401	3.65029
HC186_00204.t1	93.0555	89.7642	39.7137	41.8697
HC186_01547.t1	34.9963	25.7545	53.0284	39.5761
HC186_07802.t1	24.5228	23.2031	24.0381	21.3016
HC186_05702.t1	39.703	34.7007	25.515	23.4378
HC186_00753.t1	47.3063	55.9165	26.2193	17.8766
HC186_05790.t1	3.95728	0.952224	8.10715	6.29374
HC186_00319.t1	80.9727	73.813	173.728	139.794
HC186_07397.t1	37.3524	31.2376	19.3811	13.1374
HC186_01135.t1	288.477	290.111	128.714	145.451
HC186_05332.t1	27.4273	24.0576	24.2422	21.1011
HC186_00332.t1	42.4316	44.3254	70.5888	73.5717
HC186_03499.t1	0	3.19964	4.36652	3.31003
HC186_04539.t1	174.766	181.181	478.146	525.41
HC186_08946.t1	10.1774	9.38494	6.80731	5.64201
HC186_03509.t1	28.8934	26.9514	21.6263	16.5245
HC186_02361.t1	49.9221	54.7852	22.618	25.0801
HC186_08170.t1	56.9597	55.6086	37.2862	32.2274
HC186_01407.t1	89.107	71.8332	94.9355	87.7723
HC186_05393.t1	4.12956	3.32355	14.8105	9.30737
HC186_00248.t1	37.2609	32.9799	20.6892	19.3375
HC186_08039.t1	8.3651	9.02524	10.8857	9.19251
HC186_04990.t1	72.604	84.7492	30.3905	26.4376
HC186_04126.t1	237.17	164.102	451.718	439.758
HC186_04985.t1	39.2758	36.3958	42.6035	43.7918
HC186_06324.t1	74.3381	73.6692	37.4329	43.1896
HC186_05626.t1	30.7662	31.1534	27.0777	26.5003
HC186_04053.t1	27.0262	30.4716	100.443	79.3196
HC186_03896.t1	1.2596	3.23693	1.12764	3.42863
HC186_08960.t1	8.69806	6.20494	2.81544	1.86763
HC186_06488.t1	293.494	237.101	255.769	234.855
HC186_06484.t1	22.5529	20.168	41.582	28.1594
HC186_00685.t1	164.985	159.005	119.991	128.437
HC186_08348.t1	8.75087	4.82044	8.95189	12.9009
HC186_02172.t1	147.266	154.218	47.3479	38.4583
HC186_00193.t1	54.0523	42.7291	38.1749	36.5365
HC186_01120.t1	3.96002	6.41494	2.87756	0
HC186_07375.t1	76.0938	67.6567	42.7602	43.8347
HC186_08763.t1	16.8245	13.3577	11.9267	8.02195
HC186_03038.t1	0	0	0	0
HC186_01974.t1	8.80989	7.81596	8.05721	7.32496
HC186_02942.t1	0.866165	1.03165	0.504056	0.928624
HC186_02149.t1	3.29605	2.68891	5.66677	2.84292
HC186_02447.t1	3.42772e-05	3.41727	44.538	53.9993
HC186_00805.t1	4.43808	3.00303	2.59542	3.26597
HC186_08132.t1	12.9184	19.2289	4.23765	5.81359
HC186_01853.t1	38.3506	34.2987	22.0662	22.2524
HC186_06106.t1	23.8208	23.3075	15.8904	16.919
HC186_02654.t1	126.127	147.683	95.2117	116.159
HC186_03292.t1	78.0837	86.1099	57.1967	57.58
HC186_06837.t1	30.972	28.1068	20.6495	17.3394
HC186_08335.t1	6.68543	5.75914	16.6327	11.7451
HC186_02315.t1	39.7397	32.077	67.5506	70.4762
HC186_05714.t1	12.7416	7.67505	41.1268	53.9823
HC186_04520.t1	2.48566	1.7083	1.0592	1.18752
HC186_07757.t1	7.50066	5.91533	26.371	26.5997
HC186_03206.t1	0	0	0	0
HC186_08658.t1	9.79685	8.16698	19.6128	21.5334
HC186_04676.t1	17.0185	9.92947	29.5947	27.1012
HC186_07674.t1	6.2649	11.1794	1.93556	0
HC186_03928.t1	21.4701	15.5545	58.6937	117.831
HC186_08161.t1	29.8623	32.6457	14.3711	14.0982
HC186_09197.t1	9.66732	6.457	15.3654	17.0625
HC186_03711.t1	29.181	34.033	36.3452	38.7062
HC186_08377.t1	3.65633	0.882954	1.29358	0
HC186_02195.t1	0	0	0	0
HC186_06917.t1	28.6552	35.3273	22.9807	18.1814
HC186_01878.t1	35.2465	31.0557	35.9037	31.5532
HC186_01451.t1	20.0428	18.9239	82.3589	97.7304
HC186_03744.t1	31.4656	25.5593	14.5267	13.2933
HC186_07395.t1	8.49955	4.65476	22.1508	14.3493
HC186_01312.t1	72.6356	60.9407	179.442	135.152
HC186_02809.t1	40.4071	26.436	31.5908	24.3297
HC186_00006.t1	5.55005	4.11603	3.41057	3.39146
HC186_01667.t1	35.8363	24.1821	17.076	12.689
HC186_02076.t1	4.06777	2.1663	1.79032	2.94117
HC186_07202.t1	24.8271	24.1145	23.8344	16.2754
HC186_00016.t1	32.1465	26.3444	14.9188	14.7104
HC186_03419.t1	96.7068	92.8402	96.8311	138.662
HC186_02469.t1	108.797	104.793	150.387	139.609
HC186_05741.t1	11.824	9.65069	135.226	84.235
HC186_05889.t1	1.14279	2.88589	2.75365	3.04326
HC186_01401.t1	31.4322	30.9367	26.6416	22.7956
HC186_08396.t1	103.785	122.58	227.335	267.676
HC186_05234.t1	91.0232	88.0507	48.6417	39.4154
HC186_00106.t1	48.4797	56.1458	52.344	44.2251
HC186_03293.t1	23.8463	26.3312	22.0869	23.8868
HC186_02694.t1	331.58	417.921	1069.44	930.878
HC186_00963.t1	279.56	330.281	113.715	144.521
HC186_06935.t1	0	4.85162	0	2.73041
HC186_07249.t1	51.4559	39.6482	5.02948	5.12292
HC186_08814.t1	24.4054	20.783	28.6538	40.2513
HC186_01975.t1	7.62347	9.16161	11.0501	6.18003
HC186_07424.t1	2.91923	1.15361	2.82147	1.95953
HC186_01972.t1	125.995	128.959	122.834	121.541
HC186_01127.t1	16.8053	11.0365	9.4396	8.6751
HC186_09101.t1	28.6808	20.8026	23.8594	17.0041
HC186_04869.t1	5.02845	1.51852	3.21628	4.0589
HC186_07558.t1	31.994	30.9885	25.3699	21.7776
HC186_06657.t1	16.576	13.4556	16.8444	13.4467
HC186_04868.t1	3.79987	0	2.00125	0
HC186_00013.t1	5.25275	5.09367	3.2168	3.4539
HC186_03581.t1	35.4618	33.6992	58.5375	52.1949
HC186_00570.t1	70.0826	70.1459	39.8692	37.1904
HC186_02497.t1	21.5442	22.6879	2.5378e-06	7.22376e-07
HC186_04666.t1	56.355	54.2585	85.7219	86.0775
HC186_04481.t1	90.5986	117.029	19.1941	18.072
HC186_07898.t1	113.525	130.986	76.1581	85.188
HC186_07874.t1	3.93865	0	0	2.43853
HC186_06372.t1	12.3308	12.2102	6.11305	6.23307
HC186_03388.t1	0	0	0	2.69779
HC186_00333.t1	45.8811	54.6262	76.6871	91.0261
HC186_08830.t1	11.4317	12.6273	41.8099	28.3626
HC186_00102.t1	27.3736	29.1061	14.1626	14.5033
HC186_09011.t1	47.5013	34.0589	29.6848	21.0552
HC186_00161.t1	18.61	22.2604	987.047	610.406
HC186_00768.t1	3.56319	1.06945	2.18131	0.811652
HC186_01100.t1	1.74143	2.13591	1.01457	0.668601
HC186_02020.t1	14.0075	10.001	138.77	158.916
HC186_07737.t1	26.2991	20.6636	30.5111	29.0907
HC186_08885.t1	1.47891	1.14646	2.0829	4.2272
HC186_08123.t1	27.9097	31.3358	33.4426	27.063
HC186_05856.t1	83.7784	70.0207	15.9915	17.952
HC186_03067.t1	32.9029	27.8242	28.0043	29.902
HC186_03208.t1	0	0	0	0.168936
HC186_01989.t1	1.25708	1.80349	4.25897e-07	5.77016e-06
HC186_06260.t1	87.7094	96.2102	76.168	85.1933
HC186_00160.t1	21.7393	16.7924	228.917	180.785
HC186_03172.t1	99.9001	91.9964	12.4626	10.9146
HC186_04517.t1	0	0	0	0
HC186_05468.t1	21.6556	14.5956	5.85737	5.0021
HC186_01946.t1	0	2.78365	1.35837	0
HC186_08392.t1	6.88979	2.67097	16.3015	10.3182
HC186_03413.t1	547.41	787.926	532.614	654.703
HC186_09127.t1	13.2569	17.7527	20.7522	20.5905
HC186_03003.t1	39.2758	41.7244	17.299	13.4618
HC186_00778.t1	5.53123	9.45896	5.82501	3.11682
HC186_04645.t1	14.2767	27.1656	35.774	37.7585
HC186_04641.t1	73.8798	83.2229	168.376	174.186
HC186_04901.t1	33.8324	35.3585	47.8801	48.3275
HC186_02220.t1	0	6.61373	71.6254	46.0297
HC186_07133.t1	76.5974	82.0458	46.2181	48.8275
HC186_03897.t1	34.0937	37.021	58.9533	50.3605
HC186_05696.t1	59.8369	45.4874	162.454	148.884
HC186_03516.t1	43.7646	49.6738	54.2828	38.0317
HC186_07970.t1	31.3363	30.0003	18.533	16.4034
HC186_07560.t1	22.1644	11.1374	3.07721e-05	2.57286
HC186_05691.t1	4.63632	3.92181	10.6304	8.60533
HC186_04497.t1	118.595	123.132	44.3853	32.1923
HC186_00764.t1	182.349	174.308	418.892	407.036
HC186_07378.t1	36.5926	35.0009	21.8276	19.6346
HC186_07131.t1	125.926	95.2089	340.908	327.942
HC186_08612.t1	89.1723	84.3148	90.5874	109.365
HC186_07886.t1	24.7115	32.2696	20.9386	16.6188
HC186_06246.t1	8.06717	6.99631	10.4027	7.02537
HC186_04971.t1	35.0253	40.5043	30.4177	22.6541
HC186_02395.t1	3.06022	2.77354	8.22594	2.42696
HC186_08246.t1	49.6609	28.2474	53.5205	44.7785
HC186_02093.t1	29.9026	36.5023	60.8941	56.8512
HC186_02406.t1	7.50077	5.78482	33.3765	55.3546
HC186_05550.t1	16.0675	20.0035	109.72	134.829
HC186_04697.t1	21.6306	21.5296	10.5007	9.57589
HC186_04198.t1	32.6721	32.1318	30.197	31.9285
HC186_08483.t1	0	0	0	0
HC186_02977.t1	55.9732	44.4616	99.346	85.3716
HC186_01051.t1	71.1385	68.9522	78.3411	74.6747
HC186_06306.t1	7.44487	5.57453	4.46389	1.44409
HC186_01011.t1	5.15672	2.52622	2.37532	1.40862
HC186_04003.t1	3.16347	1.65157	2.45979	3.74968
HC186_01706.t1	0	0	0	0
HC186_02814.t1	286.862	329.836	196.131	197.206
HC186_01082.t1	4.75412	3.16509	7.07846	6.40358
HC186_07760.t1	2.26917	2.92763	3.83082	3.2324
HC186_08916.t1	51.0203	39.754	0	0
HC186_01728.t1	8.88249	7.563	10.1307	6.95432
HC186_04222.t1	25.6433	22.8888	337.57	406.673
HC186_05032.t1	0	0	0	0
HC186_00596.t1	17.909	24.1535	29.9566	33.6275
HC186_02908.t1	11.3291	9.80813	15.4624	12.3161
HC186_02216.t1	30.6241	20.9181	32.0437	31.5059
HC186_00081.t1	48.7433	48.2235	12.4183	14.4052
HC186_05098.t1	88.6962	67.6232	111.359	100.761
HC186_03019.t1	95.1479	93.8265	106.362	53.074
HC186_06587.t1	12.9963	12.2271	8.26302	7.99419
HC186_05008.t1	23.1284	24.8497	40.4999	33.3825
HC186_02033.t1	4.40992	6.43002	5.18358	3.11395
HC186_04855.t1	232.535	242.711	91.735	117.282
HC186_03811.t1	32.5971	33.1164	49.728	50.1408
HC186_05646.t1	111.263	155.489	71.1375	77.2771
HC186_01732.t1	47.0113	48.1708	46.7098	49.9794
HC186_07659.t1	5.01597	5.26044	32.3935	22.182
HC186_05844.t1	77.0962	80.3243	26.2041	24.5329
HC186_00473.t1	18.6636	17.2695	8.02969	6.90902
HC186_06790.t1	65.9579	54.1273	21.1453	19.2398
HC186_01626.t1	33.2321	29.8677	15.5677	14.0808
HC186_05948.t1	26.1239	27.7871	40.3869	45.0642
HC186_07001.t1	7.69104	6.62625	4.39611	2.41912
HC186_00590.t1	18.8723	22.7303	18.8645	15.2353
HC186_09028.t1	5.0398	4.42432	1.09579	1.03092
HC186_05094.t1	30.2555	23.3008	15.4184	10.915
HC186_07872.t1	65.0472	51.6443	46.7983	46.0712
HC186_02025.t1	36.3589	32.6478	52.8468	34.8499
HC186_07790.t1	5.02439	3.23645	2.6281	3.39052
HC186_04617.t1	188.917	203.685	342.755	256.857
HC186_01995.t1	52.3659	52.0442	41.5388	38.8349
HC186_06964.t1	31.6431	31.1423	30.4409	25.9873
HC186_07268.t1	16.9662	16.462	6.35435	3.93538
HC186_05248.t1	37.8233	30.775	32.1928	30.4797
HC186_00071.t1	44.3864	41.0787	23.4035	22.6916
HC186_04148.t1	0	0	2.17009	2.43784
HC186_02199.t1	37.5151	23.3099	6.43258	7.23663
HC186_04689.t1	60.7884	58.5078	61.2176	65.2835
HC186_02782.t1	26.5331	42.6897	24.6718	26.4628
HC186_08026.t1	737.991	883.502	628.554	743.847
HC186_06399.t1	51.5001	55.705	35.8572	28.4524
HC186_07015.t1	35.0237	33.3765	18.9895	17.6569
HC186_06067.t1	29.0282	27.5621	26.7863	28.7476
HC186_05481.t1	31.2985	27.0894	48.4823	50.0145
HC186_06601.t1	47.5296	35.3298	6.05951	4.54107
HC186_00644.t1	62.2698	71.1727	104.594	111.118
HC186_00921.t1	121.954	139.601	21.8736	22.759
HC186_07074.t1	69.4266	72.1391	61.1927	65.815
HC186_05858.t1	50.4592	44.7263	32.1661	29.6969
HC186_09157.t1	115.216	130.844	53.2451	62.6247
HC186_02252.t1	12.853	7.71507	3.74162	3.05136
HC186_01245.t1	36.1913	42.9003	93.1944	110.629
HC186_04932.t1	13.1751	13.2098	5.22711	3.7503
HC186_01568.t1	30.5922	27.7808	46.1673	45.5243
HC186_00474.t1	53.3848	56.514	89.3897	74.2985
HC186_06506.t1	152.077	167.127	75.1243	91.5993
HC186_05285.t1	78.7313	102.583	53.9455	42.2397
HC186_07953.t1	46.4826	49.5553	31.0208	33.9099
HC186_07608.t1	325.368	410.575	315.478	311.061
HC186_01050.t1	96.9871	90.062	48.0334	44.001
HC186_00642.t1	0	0	1.06231	1.20382
HC186_06729.t1	53.6224	40.72	94.5983	94.8926
HC186_02161.t1	53.1949	40.7443	35.8454	32.2694
HC186_08823.t1	65.8747	59.9727	75.8594	83.101
HC186_08384.t1	138.683	193.96	159.542	212.249
HC186_07751.t1	10.3463	8.17132	33.2562	42.2012
HC186_00956.t1	4.25857	2.35554	2.65271	2.22939
HC186_01866.t1	92.2498	92.7169	162.203	157.644
HC186_03407.t1	25.4775	20.8166	84.7852	83.1672
HC186_05803.t1	92.2408	84.6189	79.4996	86.7713
HC186_05448.t1	20.7724	23.5759	13.2894	5.12014
HC186_02494.t1	164.352	188.153	245.079	282.99
HC186_05192.t1	51.6061	54.0447	210.448	202.59
HC186_02596.t1	5261.83	5755.12	430.788	492.975
HC186_02396.t1	11.7683	11.5503	14.7248	12.0164
HC186_05599.t1	6.76033	0	3.89975	10.281
HC186_08338.t1	45.4802	45.3474	25.0379	19.1326
HC186_04738.t1	5.67003	4.14848	3.05547	2.19401
HC186_07524.t1	167.63	184.094	347.798	318.845
HC186_00597.t1	58.2028	55.967	29.8952	31.331
HC186_07400.t1	32.1427	28.2714	15.2741	11.6518
HC186_04826.t1	19.799	40.5938	263.916	240.822
HC186_08017.t1	73.9411	92.6959	17.3135	19.2867
HC186_06408.t1	2.10184	5.03877	1.33939	1.97414
HC186_00979.t1	73.0467	66.6183	120.558	135.509
HC186_04705.t1	16.1405	17.3022	7.94685	7.12699
HC186_08375.t1	10.9793	7.84806	3.55977	3.87558
HC186_05111.t1	86.4598	62.47	109.763	128.994
HC186_02817.t1	33.29	37.2897	5.32787	5.57278
HC186_01013.t1	83.5691	78.3666	23.8086	22.686
HC186_03284.t1	122.82	151.917	199.851	241.023
HC186_01868.t1	27.153	21.7306	16.4235	11.3813
HC186_05186.t1	42.9074	36.9347	30.4189	28.2653
HC186_06905.t1	70.2581	50.7206	202.557	204.227
HC186_07499.t1	43.2625	35.5332	56.5812	36.7041
HC186_06807.t1	75.1207	83.0127	92.7977	73.6904
HC186_03566.t1	43.0129	42.7757	38.217	32.2897
HC186_02433.t1	13.0249	11.885	7.23071	7.49099
HC186_00420.t1	53.682	52.133	30.1779	30.4856
HC186_06665.t1	7.87924	7.31755	20.5653	15.2175
HC186_01814.t1	0	0	0	0
HC186_05949.t1	11.5636	9.09912	10.3112	10.1295
HC186_08197.t1	12.4278	9.70929	10.2477	6.23795
HC186_08912.t1	39.7194	26.59	5.191	0.977676
HC186_03892.t1	63.8608	68.2593	19.5861	22.0941
HC186_01159.t1	18.6644	14.273	61.2599	43.4958
HC186_03826.t1	8.69242	5.26837	1.89711	3.58141
HC186_09085.t1	11.0554	8.89413	1.18792	1.13956
HC186_06960.t1	8.80199	5.20885	1.74172	1.12978
HC186_09077.t1	64.4019	83.5923	59.9083	49.569
HC186_05459.t1	283.316	321.757	121.287	147.69
HC186_05343.t1	4.2035	3.92693	9.04266	7.89166
HC186_04809.t1	8.50018	1.138	4.78594	2.64454
HC186_02024.t1	17.7715	16.2095	25.1222	24.3488
HC186_09088.t1	12.2091	15.4155	284.075	246.983
HC186_06772.t1	20.5792	11.6814	3.67767	4.06916
HC186_01886.t1	25.8668	24.0641	11.1297	10.1679
HC186_07437.t1	12.5898	9.7989	13.2688	13.0757
HC186_06063.t1	14.2136	11.6235	7.28773	5.94527
HC186_02466.t1	24.4085	21.9382	18.0672	8.32733
HC186_02184.t1	31.5601	30.8754	24.1411	17.5318
HC186_00606.t1	66.6962	63.1329	36.0379	36.9281
HC186_07510.t1	39.4123	46.1546	20.2147	20.779
HC186_07231.t1	58.81	56.7618	24.7068	18.1532
HC186_03464.t1	0	6.4522	1.49107	0
HC186_02209.t1	148.567	131.476	333.038	337.866
HC186_00374.t1	137.445	112.157	102.921	80.4513
HC186_03586.t1	53.7009	46.8149	56.7867	56.9706
HC186_05932.t1	28.0593	25.6963	52.8115	48.3465
HC186_02702.t1	52.6749	54.4372	118.295	123.206
HC186_06251.t1	42.3945	42.5204	107.069	78.9663
HC186_01539.t1	12.7761	11.0434	22.2671	33.3309
HC186_00086.t1	118.751	102.656	117.785	136.213
HC186_05723.t1	6.86748	8.23911	1.84061	1.22762
HC186_00756.t1	62.0866	56.0499	41.0777	39.9886
HC186_00171.t1	158.187	177.467	46.1258	50.6892
HC186_05955.t1	95.962	87.3819	89.1097	76.9759
HC186_01919.t1	0	0	0	0
HC186_02506.t1	58.2111	53.4685	105.614	129.815
HC186_04313.t1	89.9728	73.2735	154.634	160.288
HC186_09307.t1	5.21004	6.74478	2.62784	0.000502984
HC186_07405.t1	131.914	117.64	551.417	452.338
HC186_00514.t1	19.5865	20.4235	4.40903	3.33014
HC186_04967.t1	345.664	297.686	1376.45	1240.52
HC186_02960.t1	18.036	12.8977	460.738	421.713
HC186_04205.t1	99.7543	115.809	24.2557	26.1511
HC186_05326.t1	139.513	151.152	1778.41	1426.11
HC186_03942.t1	60.9466	51.879	239.034	239.706
HC186_05155.t1	12.9975	9.51988	18.4337	16.3204
HC186_03012.t1	101.359	103.151	142.368	130.913
HC186_04569.t1	0	0	0	0
HC186_09348.t1	8.26806	5.41361	3.42967	2.56544
HC186_04638.t1	3.70143	0.894828	4.48055	5.80029
HC186_08698.t1	211.641	326.759	245.339	286.373
HC186_01610.t1	451.191	309.639	234.336	214.818
HC186_05987.t1	0.824187	2.99943	10.6399	10.8714
HC186_01188.t1	23.5355	8.33966	12.6779	8.00074
HC186_08853.t1	33.4244	25.4276	18.8048	14.878
HC186_06832.t1	45.2538	93.9454	36.7736	19.2957
HC186_07386.t1	64.3847	53.1267	36.4119	41.4543
HC186_00864.t1	12.1541	9.50332	5.9945	4.57168
HC186_01570.t1	26.3182	26.8227	43.8286	38.1211
HC186_00270.t1	4.35141	2.39395	10.7953	8.51108
HC186_06643.t1	1.02527	0	4.29309	0
HC186_05474.t1	8.90013	1.33648	0	1.56225
HC186_01692.t1	4.39631	7.56176	2.65516	0
HC186_07217.t1	10.0613	9.17669	6.99174	7.60455
HC186_03676.t1	25.7041	26.4943	9.79101	7.81578
HC186_02068.t1	128.309	109.592	166.414	127.259
HC186_03368.t1	48.4902	51.8588	30.6041	25.4661
HC186_02006.t1	35.4621	34.6379	13.6672	13.5531
HC186_06979.t1	11.2644	7.74753	7.59144	5.74094
HC186_08965.t1	21.8252	19.2503	24.3705	16.6186
HC186_01232.t1	9.70321	7.14613	6.61355	4.2421
HC186_01579.t1	19.349	19.5538	1.61464	1.82015
HC186_04578.t1	136.231	138	96.4464	104.954
HC186_07439.t1	37.255	37.1527	7.54238	7.10002
HC186_08024.t1	71.0513	78.4354	34.7247	34.5936
HC186_03130.t1	0	0	0	0
HC186_04422.t1	165.92	190.39	321.285	388.777
HC186_01545.t1	341.207	388.439	190.875	220.611
HC186_06516.t1	9.89892	8.71004	9.94752	6.19251
HC186_05514.t1	22.3085	21.7937	12.0208	9.97025
HC186_02207.t1	122.038	121.416	231.621	234.639
HC186_04456.t1	1.24608	2.04508	47.2678	30.976
HC186_02907.t1	86.0177	92.6903	82.6473	79.3147
HC186_05295.t1	61.3568	72.5911	60.1515	47.1697
HC186_04293.t1	39.8812	38.5427	65.5338	76.3843
HC186_01024.t1	10.3309	11.9686	85.1097	89.3084
HC186_04788.t1	216.014	235.231	138.081	191.978
HC186_06613.t1	0	0	0	0
HC186_02120.t1	32.3253	24.4962	10.3907	10.3408
HC186_03598.t1	95.4575	93.2474	33.7945	27.5398
HC186_00814.t1	292.96	291.003	1590.07	1577.86
HC186_00277.t1	21.4194	20.9002	14.2152	13.4878
HC186_04506.t1	49.462	38.8966	39.1711	33.9162
HC186_08703.t1	6.49522	10.2474	29.3176	45.7872
HC186_08865.t1	347.353	303.941	386.938	554.391
HC186_03441.t1	65.7515	65.1839	53.4335	50.4527
HC186_02468.t1	127.564	128.359	51.1247	49.8423
HC186_07336.t1	95.7675	81.539	100.883	112.195
HC186_05852.t1	8.90863	7.35711	0.644403	0.474271
HC186_03582.t1	71.0633	56.5517	194.114	156.586
HC186_00416.t1	67.0565	65.7329	35.7346	30.1372
HC186_06944.t1	344.13	324.898	143.78	170.298
HC186_06927.t1	155.667	160.323	22.2818	20.6627
HC186_04225.t1	8.13822	8.65917	9.39815	5.34171
HC186_08529.t1	14.9405	17.5994	34.1668	29.7173
HC186_04797.t1	100.404	94.4639	32.9621	36.0782
HC186_08238.t1	20.8382	18.197	24.004	19.984
HC186_04806.t1	34.4658	32.4488	19.8227	17.832
HC186_05195.t1	13.8398	22.1161	15.7355	16.4997
HC186_04733.t1	115.565	102.141	80.305	67.8159
HC186_04200.t1	36.7995	38.3146	26.4997	19.0335
HC186_07282.t1	1.98262	0.7879	6.41789	1.8005
HC186_00584.t1	32.2884	31.4194	41.0316	35.7523
HC186_07552.t1	59.3681	45.473	43.8305	34.3453
HC186_02002.t1	54.5703	60.9043	19.9179	22.9061
HC186_06704.t1	44.3558	37.5992	16.8284	17.2283
HC186_06822.t1	45.8175	49.0674	35.932	33.1852
HC186_05610.t1	16.9986	4.70903	0	0
HC186_02152.t1	21.0941	19.3556	22.2554	18.5542
HC186_07915.t1	63.5684	78.6993	98.7752	132.595
HC186_08718.t1	71.4175	78.8156	29.03	25.5936
HC186_00310.t1	27.1089	24.6629	83.724	97.8447
HC186_05359.t1	64.4153	66.3725	34.5557	29.7089
HC186_02991.t1	260.173	259.799	709.917	974.444
HC186_04370.t1	42.7152	45.5333	47.6633	26.7447
HC186_00087.t1	8.84465	7.5515	20.3825	20.0274
HC186_01206.t1	15.3405	13.7499	14.4867	10.8367
HC186_00264.t1	17.4587	16.7902	25.6405	23.2782
HC186_08681.t1	5.3089	3.09144	10.3772	9.9597
HC186_06943.t1	31.7913	29.6033	25.6865	22.8266
HC186_08457.t1	166.961	170	55.5734	55.5394
HC186_07776.t1	0	0	0	0
HC186_02996.t1	6.71015	5.18306	2.60114	1.94139
HC186_05389.t1	2.55552	2.87896	12.5821	7.97198
HC186_00025.t1	5.61661	4.00676	2.11936	1.88964
HC186_05239.t1	97.7781	100.846	78.0688	81.6749
HC186_04538.t1	1.38648	1.67536	1.57168	1.64188
HC186_00944.t1	44.3222	40.1748	31.3563	29.8818
HC186_00913.t1	36.5708	35.8417	19.6736	14.7384
HC186_07819.t1	0	0	0	0
HC186_09195.t1	58.6087	56.0638	29.7658	33.2103
HC186_08503.t1	23.5709	17.3425	19.0814	8.45025
HC186_04773.t1	32.8204	32.7521	70.6866	52.3962
HC186_03713.t1	14.7235	12.4212	44.3208	38.4158
HC186_00879.t1	0	1.24082	0	0.779368
HC186_07346.t1	103.536	108.823	38.2455	32.3741
HC186_08690.t1	63.2861	78.3409	15.5314	19.0603
HC186_07843.t1	0	0	0	0
HC186_06433.t1	5.05472	4.71388	7.63281	4.12646
HC186_02160.t1	41.8762	43.2243	11.4389	12.6511
HC186_07912.t1	63.4816	65.6895	168.629	141.201
HC186_06812.t1	38.4665	38.9799	27.2514	21.2072
HC186_06218.t1	106.683	101.388	65.6298	42.3651
HC186_05303.t1	16.8426	14.9695	29.6277	28.8338
HC186_02523.t1	51.8892	46.7634	67.2513	67.6689
HC186_05539.t1	123.882	133.635	443.224	443.037
HC186_03521.t1	21.5745	26.6856	53.4002	48.167
HC186_07812.t1	16.5743	14.3185	7.22306	2.76056
HC186_06219.t1	28.6773	28.3198	19.9273	20.846
HC186_01287.t1	89.9967	83.1119	34.4923	24.9419
HC186_05354.t1	6.60547	7.71353	8.5939	8.91471
HC186_09341.t1	47.2946	37.3861	31.2429	30.7385
HC186_08397.t1	0	0	0	0
HC186_01723.t1	554.876	546.833	253.279	306.744
HC186_00338.t1	177.804	184.699	47.122	39.7946
HC186_02682.t1	52.6245	51.7992	0.045775	0.0903494
HC186_00931.t1	231.904	275.826	159.845	182.304
HC186_06371.t1	15.4002	11.5619	33.4554	36.7317
HC186_08900.t1	0	0	7.74574	0
HC186_07211.t1	7.2886	7.51649	13.2569	13.411
HC186_02261.t1	10.0723	14.8229	4.56808	6.29977
HC186_06096.t1	3.5098	0	2.47774	2.32252
HC186_07442.t1	107.92	115.955	81.8634	74.5101
HC186_06463.t1	9.67084	10.2989	20.2602	8.52572
HC186_01032.t1	6.62858	8.01807	20.5334	6.1428
HC186_08167.t1	45.2803	61.2461	22.2688	20.0957
HC186_07326.t1	57.4663	49.5897	29.8252	24.0726
HC186_06833.t1	36.3079	32.6717	89.9382	82.8166
HC186_05072.t1	7.56259	8.84439	5.21841	4.85143
HC186_04434.t1	0	0	0	0
HC186_02438.t1	47.5938	42.3372	152.309	123.606
HC186_07679.t1	35.7467	37.5886	50.241	37.3074
HC186_06893.t1	6.72685	4.63931	3.65066	3.79335
HC186_02282.t1	9.34615	9.089	11.165	8.39498
HC186_03488.t1	6.00856	5.80079	10.2036	6.68956
HC186_05734.t1	65.3622	71.9577	21.8851	25.8661
HC186_01927.t1	55.4681	56.4045	19.6798	35.1771
HC186_05412.t1	240.239	219.18	468.098	413.516
HC186_00920.t1	67.3027	69.5586	52.8367	51.1984
HC186_05622.t1	1.79608	2.18989	0	0
HC186_05456.t1	2.8819	10.397	12.9608	5.30203
HC186_05617.t1	5.85124	1.71558	0.874087	0
HC186_02920.t1	4.19616	3.78512	6.37747	3.05499
HC186_01973.t1	28.994	25.8635	30.0376	31.6228
HC186_01506.t1	96.6267	86.2143	65.7829	71.4327
HC186_08717.t1	44.8857	50.954	11.2121	10.8019
HC186_04334.t1	0	4.1384	0.406792	0
HC186_09325.t1	9.85997	9.32488	2.90048	2.50961
HC186_03068.t1	25.7068	17.3969	0	0
HC186_06834.t1	180.224	179.045	46.4485	44.1868
HC186_01740.t1	35.2625	32.3163	20.3337	19.1792
HC186_08803.t1	5.14785	0	14.2153	11.7194
HC186_04580.t1	1.49174	5.4273	0.871856	0
HC186_07520.t1	60.1852	67.1602	113.575	165.113
HC186_04982.t1	81.0078	84.7098	53.6511	63.6822
HC186_03274.t1	49.1311	45.9021	97.9673	79.02
HC186_00092.t1	199.065	182.565	172.678	145.692
HC186_07129.t1	48.9229	58.9392	26.668	29.9302
HC186_03709.t1	159.501	132.785	157.318	129.337
HC186_05786.t1	238.231	270.272	299.353	320.451
HC186_07896.t1	14.3512	12.9956	12.1151	8.52781
HC186_09082.t1	7.62878	7.53591	6.01565	4.2938
HC186_01476.t1	17.8571	13.6183	33.1019	28.0537
HC186_01104.t1	0	0.200448	0	0.120896
HC186_01189.t1	8.36618	0.985265	5.29016	3.21719
HC186_03116.t1	13.1532	13.2561	5.29587	6.17141
HC186_05323.t1	359.05	380.836	782.886	835.154
HC186_01125.t1	7.0048	3.13437	0.55277	0.918452
HC186_00417.t1	57.8963	57.7651	38.1531	30.3771
HC186_01428.t1	64.6372	66.1772	2690.7	3612.66
HC186_02402.t1	2.51928	4.48869	0.775605	0.427693
HC186_06954.t1	15.5817	12.2388	9.90389	7.17078
HC186_08280.t1	28.8603	21.3077	5.1982	5.84784
HC186_00057.t1	159.895	126.773	48.1621	44.6398
HC186_01764.t1	31.7759	39.0593	40.5386	42.2892
HC186_06269.t1	269.459	186.762	45.0479	25.8093
HC186_04712.t1	16.6851	19.5163	9.02861	7.86488
HC186_05920.t1	4.66511	2.81121	0	1.63415
HC186_05434.t1	28.594	26.6112	45.892	41.4634
HC186_01038.t1	21.1761	21.7453	44.2358	51.7549
HC186_03425.t1	37.087	29.3887	40.7298	46.8507
HC186_02455.t1	63.1446	79.789	79.1313	82.5593
HC186_02341.t1	353.53	270.821	1836.58	1821.02
HC186_06338.t1	106.545	129.568	60.1822	57.3338
HC186_01582.t1	11.1985	13.4379	2.30672	3.92717
HC186_03078.t1	33.2461	32.9916	28.9626	27.027
HC186_06760.t1	193.774	205.433	106.317	100.411
HC186_04550.t1	16.7547	21.8532	9.43181	9.5013
HC186_09260.t1	28.9503	19.7937	79.2327	88.3636
HC186_08049.t1	41.19	45.554	31.2976	28.0761
HC186_04851.t1	62.3093	54.9082	42.3743	42.1877
HC186_06598.t1	39.3903	32.7592	227.215	254.989
HC186_01176.t1	40.2158	39.8325	45.4113	38.7115
HC186_04873.t1	9.27926	7.52211	10.133	9.85475
HC186_05796.t1	121.881	135.962	54.6619	59.7064
HC186_06051.t1	92.0701	97.6508	57.6419	63.8163
HC186_09214.t1	98.5086	76.6856	99.5521	95.8789
HC186_06533.t1	4.69077	2.66636	8.51963	7.44666
HC186_08852.t1	15.2889	18.4929	6.70483	5.67079
HC186_01935.t1	13.5145	9.7187	12.9311	8.69922
HC186_05289.t1	4.89582	4.19809	0	1.47506
HC186_02892.t1	62.4602	69.5446	38.6024	37.7457
HC186_05290.t1	10.055	9.68211	9.42196	8.35199
HC186_01500.t1	63.5941	62.7519	32.5337	30.0311
HC186_00150.t1	202.864	212.912	183.389	229.961
HC186_08442.t1	20.2487	22.9673	11.2791	12.0656
HC186_01964.t1	19.9489	26.9537	0	0
HC186_00116.t1	42.4293	46.1078	28.5113	29.1552
HC186_07946.t1	1055.57	1174.42	1591.81	1642.28
HC186_06673.t1	37.789	38.6521	15.4117	11.5892
HC186_08780.t1	42.4783	37.2468	81.0334	70.2471
HC186_04462.t1	55.0966	53.1349	6.49075	7.16162
HC186_01665.t1	63.4183	67.0417	52.398	43.5391
HC186_01908.t1	6.1433	3.86315	4.60472	3.11327
HC186_06518.t1	78.5214	111.16	146.642	118.982
HC186_00758.t1	32.3982	35.6706	17.3102	14.1413
HC186_02992.t1	14.8261	12.9917	39.092	55.56
HC186_01647.t1	205.728	212.359	1159.08	977.155
HC186_07445.t1	81.8026	83.3272	22.9994	25.237
HC186_05537.t1	1.90616	0	0	2.2588
HC186_03994.t1	24.0288	23.0117	50.9928	41.8015
HC186_01748.t1	7.42199	9.10158	0	4.86973
HC186_05527.t1	33.6111	22.1927	34.9465	30.7357
HC186_08043.t1	32.3611	30.6087	27.0479	23.6694
HC186_02293.t1	3.44045	2.36256	21.3705	17.4069
HC186_03575.t1	39.447	25.296	74.1548	129.646
HC186_03018.t1	99.6063	82.6441	87.9328	88.3144
HC186_08761.t1	53.9367	50.6141	49.6514	43.4822
HC186_06451.t1	101.21	99.4422	48.9169	67.8014
HC186_00793.t1	57.4339	69.9075	80.8445	74.0146
HC186_06307.t1	701.975	648.786	35.3637	34.2881
HC186_06779.t1	51.0453	49.6488	7.22841	7.02908
HC186_06212.t1	20.8921	14.6666	49.2039	57.0974
HC186_05794.t1	0	0	0	0
HC186_09052.t1	0	0	0	0
HC186_05093.t1	7.92525	3.86089	19.7397	18.0223
HC186_00838.t1	0.490753	1.7564	0.809797	0
HC186_05396.t1	8.9309	7.46169	17.7884	13.7458
HC186_04109.t1	12.0226	9.84771	14.6999	12.1792
HC186_03906.t1	51.2178	53.3088	42.9619	41.8859
HC186_07593.t1	27.2973	26.7188	45.4125	46.4771
HC186_06394.t1	18.5524	9.72492	163.392	102.721
HC186_05972.t1	1.38447	3.56586	0.439388	0.326631
HC186_04034.t1	41.7025	45.4142	18.6575	15.1139
HC186_00932.t1	41.0148	30.7114	88.3366	82.7237
HC186_04309.t1	3.58898	12.8098	2.11644	2.38104
HC186_04236.t1	4.59781	9.96007	3.32115	1.46637
HC186_03714.t1	0.856849	1.04922	0.568182	0.206796
HC186_09229.t1	24.8238	16.5443	39.3254	39.3645
HC186_04134.t1	74.7493	81.1482	73.0602	57.3286
HC186_01887.t1	11.9724	11.7804	10.6655	6.01092
HC186_02311.t1	38.9454	26.6471	58.6623	46.4135
HC186_02553.t1	4.68208	3.23942	3.29296	1.37926
HC186_01673.t1	32.5673	32.996	10.1645	7.28135
HC186_02404.t1	64.1934	48.1444	44.6028	35.0589
HC186_01078.t1	7.00154	8.4031	68.8964	72.2437
HC186_05251.t1	32.407	18.5073	106.255	66.6037
HC186_08762.t1	80.0176	89.4731	71.7222	74.1109
HC186_05749.t1	11.404	13.4722	1.80431	1.42555
HC186_03882.t1	42.1273	30.69	26.5364	23.6205
HC186_08112.t1	0	0	0	0
HC186_03348.t1	21.9871	21.4967	11.6197	9.31046
HC186_03466.t1	14.3793	11.2766	4.53807	2.69911
HC186_03926.t1	17.8301	24.3698	11.5467	14.6847
HC186_02735.t1	6.42549	2.62691	1.00757	1.3793
HC186_01394.t1	41.4958	38.6331	20.144	17.0502
HC186_02570.t1	69.6455	64.9549	37.2704	38.7043
HC186_04060.t1	15.9646	11.2311	15.0207	15.8364
HC186_06032.t1	112.446	127.774	51.2044	70.5213
HC186_07379.t1	3.57101	2.34533	2.02979	2.829
HC186_05019.t1	244.142	249.758	608.189	649.197
HC186_05169.t1	171.402	187.196	667.123	712.08
HC186_00611.t1	54.5805	62.2058	34.8573	32.4849
HC186_07850.t1	0	0	0	0
HC186_06232.t1	117.349	123.446	53.4109	61.5993
HC186_08507.t1	862.254	719.393	2945.85	3036.54
HC186_07998.t1	17.997	40.9848	138.449	139.153
HC186_04923.t1	39.9598	39.853	34.8732	36.0818
HC186_08664.t1	214.865	234.787	293.441	248.319
HC186_01387.t1	77.1379	78.9202	237.655	254.665
HC186_08851.t1	38.4111	24.8064	46.0824	39.8579
HC186_04341.t1	6.28087	7.67538	19.0048	17.2928
HC186_03704.t1	29.0574	23.4496	16.7235	16.4998
HC186_05543.t1	4.13633	2.76209	1.73505	1.03442
HC186_01900.t1	5.43253	5.03846	7.81607	12.4628
HC186_06312.t1	12.3989	9.94496	7.03277	5.38012
HC186_01007.t1	47.9978	42.6912	49.0197	37.1125
HC186_03640.t1	0	0	0	0
HC186_01334.t1	16.5386	16.7893	3.43976	2.43172
HC186_05227.t1	4.22034	1.53388	10.3728	5.12121
HC186_03514.t1	65.4708	68.2747	46.7984	35.0398
HC186_06738.t1	3.09658	4.34805	5.21942	2.51247
HC186_05639.t1	159.26	222.82	267.686	364.343
HC186_08192.t1	26.4842	27.3859	63.5896	68.406
HC186_08904.t1	29.4776	30.9239	14.9004	9.84851
HC186_06720.t1	19.189	17.7985	20.3866	17.5082
HC186_06333.t1	2.24436	0	0	0.806485
HC186_05926.t1	20.8987	13.7392	18.7534	12.0065
HC186_04354.t1	0.760454	2.73452	3.02949	2.81505
HC186_03878.t1	15.4821	19.4224	87.0423	77.1409
HC186_03308.t1	82.8071	88.5214	160.861	168.887
HC186_00986.t1	16.37	12.9938	10.2811	9.87585
HC186_01888.t1	59.7782	63.9884	36.5701	42.222
HC186_01468.t1	17.4132	16.3557	18.3927	13.8227
HC186_06775.t1	120.583	125.678	82.9619	91.491
HC186_06392.t1	2.56822	1.92674	1.82564	0.892353
HC186_05104.t1	12.2176	9.05082	16.8448	10.1262
HC186_03918.t1	104.918	93.3716	117.752	100.064
HC186_04695.t1	17.2784	15.607	12.1159	12.6862
HC186_02840.t1	7.82793	6.45327	4.12748	2.84403
HC186_06472.t1	5.42267	2.94731	6.41995	4.72266
HC186_02194.t1	57.6426	49.2599	82.0398	84.9988
HC186_00866.t1	61.9072	56.7939	44.8391	34.804
HC186_06563.t1	23.3689	12.2543	38.1743	35.0487
HC186_02345.t1	39.3351	40.2394	0	0
HC186_03936.t1	32.317	26.6939	73.0543	82.665
HC186_08932.t1	35.683	35.7331	27.1865	23.3018
HC186_05029.t1	0	0	0	0
HC186_06586.t1	12.9369	10.4544	22.1926	41.5073
HC186_01585.t1	27.1653	13.3823	10.9864	6.26293
HC186_03606.t1	0.273318	0	0	0
HC186_04570.t1	0	0	0	0
HC186_07241.t1	13.1963	15.1932	4.99412	2.37405
HC186_04059.t1	66.9397	72.8204	36.5437	35.3419
HC186_03997.t1	4.40164	6.17422	1.0224	0.575452
HC186_02413.t1	12.73	0	1.85874	2.07834
HC186_03163.t1	46.7983	58.5735	31.1576	27.2144
HC186_09257.t1	23.4147	20.1046	11.4776	9.04057
HC186_03670.t1	159.409	199.718	96.1986	125.599
HC186_00251.t1	71.6909	69.3185	23.6638	20.0781
HC186_08813.t1	9.89012	9.09045	14.4912	13.6991
HC186_02191.t1	6.53473	8.51036	11.227	9.30011
HC186_01525.t1	4.11579	5.93679	5.42564	7.12982
HC186_06559.t1	46.183	38.324	13.386	11.6592
HC186_04348.t1	0	0	0	0
HC186_07810.t1	9.03758	5.73143	9.19784	3.39925
HC186_03986.t1	13.9424	12.7202	26.2472	19.576
HC186_06676.t1	57.3748	47.2911	38.971	37.9408
HC186_09151.t1	18.6733	24.4109	14.7666	8.49304
HC186_00346.t1	43.2735	42.1051	38.992	41.0065
HC186_05541.t1	9.31444	5.87147	1.13646	1.24355
HC186_00250.t1	2.20332	1.53552	5.92718	2.45744
HC186_05479.t1	37.2862	36.4461	9.51681	3.58239
HC186_07146.t1	11.2216	8.97324	41.9845	36.7282
HC186_08611.t1	40.4003	37.7911	21.4619	17.1054
HC186_00643.t1	96.4768	98.3069	78.8822	105.312
HC186_04214.t1	21.3624	22.4343	31.3627	24.2882
HC186_07900.t1	0	2.23115	4.71836	7.87488
HC186_04708.t1	18.9946	23.7557	12.2156	11.5096
HC186_08952.t1	42.085	34.5486	28.5953	23.9983
HC186_01010.t1	9.64996	10.9317	0	0
HC186_01703.t1	27.3256	24.1587	38.8796	35.9797
HC186_01607.t1	104.832	147.374	69.6021	44.0898
HC186_07190.t1	65.259	63.7187	63.1528	58.3598
HC186_08370.t1	11.9746	9.418	5.66028	4.93758
HC186_03754.t1	13.3095	12.1916	15.9128	15.4475
HC186_04252.t1	49.7742	20.0348	65.4129	71.2403
HC186_00653.t1	141.674	149.847	37.1506	35.4377
HC186_00105.t1	412.594	375.124	1044.33	915.455
HC186_04602.t1	20.8258	26.2568	49.9117	39.8163
HC186_06226.t1	1.459	4.35333	0.437269	0
HC186_03721.t1	18.0582	11.508	73.5843	81.5298
HC186_02085.t1	5.50152	3.79422	3.46477	3.31041
HC186_05076.t1	0	0	0	0
HC186_08737.t1	64.6892	64.1736	18.5371	15.2054
HC186_00082.t1	69.4037	83.686	11.8957	13.5805
HC186_03239.t1	162.514	159.086	33.3801	33.7622
HC186_00207.t1	162.392	159.617	26.5258	26.2056
HC186_08516.t1	9.65849	6.27477	4.7792	3.84411
HC186_04563.t1	84.7795	94.4105	66.5265	59.7187
HC186_08232.t1	135.892	140.252	294.268	351.473
HC186_09316.t1	3.02465	4.45346	3.88168	4.39237
HC186_05183.t1	52.5749	41.4799	68.6237	55.0318
HC186_07144.t1	19.2054	20.9696	26.9772	20.8515
HC186_06348.t1	36.6537	30.5841	29.3963	22.9688
HC186_04218.t1	15.4837	12.9946	11.032	9.65776
HC186_09139.t1	30.2817	24.0716	12.5197	8.53801
HC186_00651.t1	46.7498	95.563	100.08	103.602
HC186_05489.t1	143.158	46.6975	2036.61	2330.9
HC186_09309.t1	162.64	67.2908	33.4917	66.244
HC186_08441.t1	82.5243	72.8219	214.375	222.36
HC186_03735.t1	5.2991	6.68656	4.19915	6.2961
HC186_05563.t1	76.9657	73.3003	14.4903	14.0989
HC186_07951.t1	62.5656	55.4215	34.9982	36.6122
HC186_02969.t1	102.026	107.514	52.1765	42.5983
HC186_00364.t1	8.67151	5.21416	13.8616	12.4193
HC186_01099.t1	35.4354	28.3766	13.9722	8.93119
HC186_02837.t1	35.42	36.9908	33.4073	28.9159
HC186_02145.t1	29.065	29.22	20.28	17.018
HC186_09029.t1	7.96624	6.65236	3.06677	2.69559
HC186_00010.t1	37.2425	37.3667	210.137	230.552
HC186_07878.t1	3.68496	3.36442	1.7348	1.93114
HC186_06012.t1	80.8173	60.5135	8.47661	2.46219
HC186_04930.t1	9.04375	5.71586	4.69451	3.38011
HC186_04819.t1	1364.03	997.356	2976.13	2948.84
HC186_08304.t1	0	0	0	0
HC186_05832.t1	64.0669	59.9958	33.9178	25.4316
HC186_05066.t1	49.7531	46.7784	36.382	34.4924
HC186_00205.t1	26.0391	24.9875	17.0008	12.5817
HC186_02206.t1	40.9609	43.905	28.3723	25.2543
HC186_06060.t1	5.5721	5.26255	8.29087	6.33523
HC186_05441.t1	62.1855	63.1211	48.1112	43.6007
HC186_00719.t1	6.34534	2.80985	5.17021	1.04387
HC186_03801.t1	8.58695	0	0	1.57008
HC186_06548.t1	56.6727	56.3302	36.6611	27.775
HC186_04418.t1	129.149	144.061	54.6102	58.6874
HC186_03747.t1	8.06307	5.06397	4.61087	5.23224
HC186_00898.t1	31.8179	28.9681	10.4378	7.84803
HC186_04604.t1	40.7854	42.9444	11.8523	10.093
HC186_00179.t1	54.1227	46.5958	119.723	134.078
HC186_05820.t1	49.6823	46.0984	36.0809	34.9695
HC186_08133.t1	254.654	261.506	109.937	137.112
HC186_07719.t1	14.461	12.3008	21.8859	24.9551
HC186_07296.t1	5.40485	6.00212	11.7934	11.9484
HC186_03851.t1	35.5603	30.9621	35.9056	32.3595
HC186_08430.t1	23.9265	24.878	3.92041	2.96997
HC186_07047.t1	3.43899	0	3.49282	2.68427
HC186_04662.t1	32.5569	36.2146	30.5029	26.6331
HC186_02794.t1	0	0	11.1414	0
HC186_00138.t1	9.40881	6.70816	5.82012	3.67107
HC186_08594.t1	1.44015	0.578022	0.305531	0.338138
HC186_06658.t1	19.878	22.1687	206.232	121.814
HC186_09054.t1	5.36245	6.49438	4.29613	4.26179
HC186_01449.t1	16.5894	12.5366	10.5529	11.38
HC186_06081.t1	14.9105	17.3496	33.4863	23.2473
HC186_05435.t1	119.031	135.121	121.186	134.935
HC186_08738.t1	14.9834	12.0196	10.4784	8.65332
HC186_03237.t1	0	0	0	0
HC186_00411.t1	163.634	159.791	134.053	178.642
HC186_07579.t1	0	0	0	0
HC186_03780.t1	91.3012	65.796	90.4771	77.1748
HC186_01898.t1	0	0	0	0
HC186_03496.t1	3.35461	3.9198	6.44399	6.51119
HC186_00166.t1	19.7977	15.0355	4.87285	4.19337
HC186_04782.t1	23.1626	20.9084	17.0815	18.0422
HC186_02749.t1	41.789	34.7658	33.4886	29.8548
HC186_06037.t1	20.8596	19.0821	9.25283	6.5142
HC186_01891.t1	23.6709	23.5586	47.4726	36.9582
HC186_07308.t1	26.1699	29.1002	66.6599	51.069
HC186_03939.t1	12.8841	12.3273	18.0908	18.7877
HC186_05939.t1	21.843	19.6	3.11626	2.50145
HC186_01373.t1	115.708	100.999	198.725	165.543
HC186_00829.t1	117.289	107.423	15.1767	13.1254
HC186_04111.t1	62.5587	68.5419	34.4416	30.0598
HC186_08770.t1	55.3546	59.1822	26.7618	19.763
HC186_00714.t1	72.0765	57.9715	166.012	186.632
HC186_03620.t1	12.7442	16.4414	3.05244	2.85011
HC186_02685.t1	109.579	133.303	64.1631	76.39
HC186_00826.t1	149.961	171.334	61.7385	59.722
HC186_08369.t1	70.0984	59.0115	40.2804	33.7296
HC186_09237.t1	100.554	106.063	21.81	23.414
HC186_04922.t1	44.2617	39.7509	122.547	114.747
HC186_02390.t1	26.0962	21.5162	28.2229	21.3082
HC186_00757.t1	62.7228	61.9415	81.4413	79.6117
HC186_01572.t1	78.7019	74.8481	104.899	100.67
HC186_04020.t1	9.02809	8.42389	0.557215	1.83772
HC186_07295.t1	10.8864	5.63916	55.5765	69.9665
HC186_07289.t1	6.51155	4.64444	2.28596	1.72444
HC186_01060.t1	55.0401	53.8243	180.108	168.3
HC186_05276.t1	54.8885	50.3007	45.7296	47.6913
HC186_03927.t1	120.48	109.967	557.949	495.84
HC186_03214.t1	68.3649	69.1686	120.969	127.81
HC186_02340.t1	109.345	108.12	43.1576	47.6063
HC186_00668.t1	27.2697	21.1348	24.7958	19.1432
HC186_06216.t1	7.32158	5.37319	1.49219	0.881124
HC186_08367.t1	119.339	89.8826	12.0085	13.2033
HC186_02536.t1	15.9715	16.1527	198.062	186.295
HC186_07663.t1	15.9004	12.8748	17.0129	14.1905
HC186_08063.t1	90.3981	84.8932	16.1824	12.0069
HC186_00291.t1	45.4292	46.2575	44.9071	38.4568
HC186_00361.t1	27.3362	37.4913	42.1667	45.3735
HC186_04895.t1	21.8817	20.0691	42.1303	44.8468
HC186_05037.t1	45.959	45.4382	66.9476	80.3481
HC186_07348.t1	334.361	363.98	162.993	227.117
HC186_09099.t1	7.47332	6.18018	4.41185	2.93375
HC186_00188.t1	126.509	125.76	189.77	211.859
HC186_07794.t1	15.2597	18.6166	17.1111	11.9784
HC186_07481.t1	3.19969	5.09877	0	0.751635
HC186_07421.t1	48.7607	43.827	80.1318	73.8896
HC186_03302.t1	0	4.78173	0	0.824366
HC186_00901.t1	12.4533	2.05777	7.53904	7.33003
HC186_04157.t1	13.1734	13.5799	15.7871	10.6225
HC186_01830.t1	0	0	0	0
HC186_03162.t1	5.52012	5.99179	2.69941	2.55692
HC186_03026.t1	63.0441	72.4599	30.4636	28.1412
HC186_02228.t1	52.27	45.5306	46.4919	52.2511
HC186_03551.t1	16.9498	20.4521	11.1532	4.50942
HC186_03277.t1	54.8774	51.1463	33.0217	54.0119
HC186_02739.t1	64.3786	52.555	16.8853	17.2283
HC186_09289.t1	3.8684	2.85394	2.22541	1.8809
HC186_06404.t1	177.864	181.379	71.9802	75.643
HC186_04514.t1	178.044	156.737	277.34	308.256
HC186_02165.t1	10.6947	15.2798	26.2612	6.92361
HC186_05050.t1	55.6468	50.9094	52.8887	44.5488
HC186_02640.t1	20.3746	26.0043	56.4048	57.7246
HC186_00873.t1	110.242	114.748	35.3386	41.4768
HC186_06267.t1	76.5496	77.9258	117.948	106.406
HC186_04955.t1	7.13968	9.50828	13.7837	12.126
HC186_08589.t1	2.77258	2.65255	0.721198	0.802201
HC186_01319.t1	32.5689	25.4735	19.8739	26.8101
HC186_01074.t1	42.5564	35.8361	20.7428	19.4889
HC186_09256.t1	26.4299	27.1366	60.6651	69.2427
HC186_08444.t1	0.57263	1.36208	5.41054	1.07126
HC186_08621.t1	41.8239	43.6863	5.98111	5.72343
HC186_06445.t1	77.886	101.774	34.8736	49.5156
HC186_08142.t1	13.523	14.299	35.1264	23.7754
HC186_02499.t1	33.5949	28.72	34.095	29.108
HC186_01829.t1	0	0	0	0
HC186_07314.t1	0	0	1.71304	0
HC186_05319.t1	93.5864	117.325	49.2715	38.711
HC186_01936.t1	54.5582	37.6808	19.6603	16.8764
HC186_06113.t1	25.9819	23.9291	39.4438	46.3704
HC186_05571.t1	29.9469	30.0036	18.4374	14.6253
HC186_05279.t1	31.7875	36.5074	13.6189	10.7334
HC186_04288.t1	6.80563	5.92792	3.71034	5.14471
HC186_09343.t1	81.8769	88.4169	76.0714	71.5951
[truncated: 6,994 more rows]
