# Supplementary material for: Histoplasma yeast and mycelial transcriptomes reveal pathogenic-phase and lineage-specific gene expression profiles
Source: BMC Genomics. 2013 Oct 10;14:695. doi: 10.1186/1471-2164-14-695 (PMC3852720; doi:10.1186/1471-2164-14-695)
Supplement: Additional file 4: Table S3 — Genes with enriched expression in the yeast phase. [file 1471-2164-14-695-S4.xls]

## Sheet: Sheet1
gene	strain	Hc gene	putative function	G186 Y:M	G217 Y:M
HC186_02213.t1	both			1735.72	60.8216
HC186_08496.t1	both	CBP1	secreted factor	1657.77	14384.3
HC186_05015.t1	both			717.799	29.3866
HC186_08115.t1	both			507.371	52.8232
HC186_08588.t1	both			165.037	11.7758
HC186_00833.t1	both			135.728	140.559
HC186_01655.t1	both	membrane transporter	membrane transport	108.938	162.371
HC186_03036.t1	both			91.9677	13.4253
HC186_05070.t1	both			66.1753	68.3961
HC186_06634.t1	both	CAB4	pantetheine-phosphate adenylyltransferase	62.9673	12.7053
HC186_02557.t1	both			55.8636	188.872
HC186_08117.t1	both	MFS-family transporter	membrane transport	54.6539	47.6216
HC186_05315.t1	both	GNT1	N-acetylglucosaminyltransferase	53.1878	78.4825
HC186_04775.t1	both	NOP4	ribosome biogenesis	49.1943	41.5811
HC186_07724.t1	both			46.7275	15.9203
HC186_01882.t1	both			46.6603	28.7372
HC186_05882.t1	both			43.7156	572.212
HC186_00381.t1	both	TED1	vesicle trafficking	40.4069	25.0562
HC186_00749.t1	both	DPB2	DNA polymerase subunit	34.4989	55.2451
HC186_05298.t1	both	TFA2	TFIIE subunit	32.5537	73.4323
HC186_07512.t1	both			31.8014	19.3103
HC186_09284.t1	both			31.6554	44.6189
HC186_05645.t1	both	MFS-family transporter	membrane transport	31.2801	78.2015
HC186_04327.t1	both			25.8698	38.5229
HC186_03656.t1	both	membrane transporter	membrane transport	23.3975	20.0466
HC186_08471.t1	both	RAD2	DNA repair protein	20.5181	29.5878
HC186_02345.t1	both			16.9461	79.5745
HC186_06012.t1	both			16.6105	12.9201
HC186_07767.t1	both	GAP1	amino acid permease	16.4993	35.9035
HC186_02497.t1	both	PAN5	2-dehydropantoate 2-reductase	16.1793	44.2321
HC186_09023.t1	both			15.9993	131.362
HC186_02805.t1	both	RNH201	Rnase H2	15.7871	15.454
HC186_07480.t1	both	TRM12	methyltransferase (tRNA modification)	15.0989	14.4395
HC186_02958.t1	both			14.4435	12.7721
HC186_01745.t1	both			13.4751	13.6912
HC186_02346.t1	both			13.042	32.5339
HC186_06928.t1	both	ATG1	autophagy regulation	12.7796	21.2599
HC186_02256.t1	both			11.8774	11.5372
HC186_05559.t1	both	REX3	RNA exonuclease	11.5722	11.3923
HC186_00577.t1	both			11.1864	35.7709
HC186_01923.t1	both	CFP4	secreted factor	11.0652	118.792
HC186_08920.t1	both			10.95	16.2785
HC186_04717.t1	both			10.08	22.9792
HC186_08498.t1	G186	HYP17		128.787	8.47697e-08
HC186_08289.t1	G186			92.6557	5.13367
HC186_04320.t1	G186			70.7929	1.22812
HC186_03223.t1	G186			70.388	9.53796
HC186_08035.t1	G186			64.2596	n/a
HC186_08939.t1	G186			52.9384	n/a
HC186_05017.t1	G186			47.4351	3.30052
HC186_02917.t1	G186			44.2449	n/a
HC186_03042.t1	G186			39.9034	2.17175
HC186_08835.t1	G186			39.894	6.73089
HC186_07635.t1	G186	PHO	phosphatase	38.3284	1.59445
HC186_07036.t1	G186			37.1226	n/a
HC186_02979.t1	G186			37.063	n/a
HC186_08516.t1	G186	MFS5	membrane transport	33.4184	1.8477
HC186_06996.t1	G186	OLE1	delta-9-desaturase	33.4002	2.56966
HC186_05473.t1	G186			29.8416	3.42725
HC186_03200.t1	G186			27.0642	n/a
HC186_03765.t1	G186			26.5465	0.487533
HC186_07468.t1	G186			25.892	5.87763
HC186_08049.t1	G186			25.5591	1.46098
HC186_05016.t1	G186			25.0343	2.93087
HC186_09051.t1	G186			24.8869	4.5288
HC186_07876.t1	G186			24.83	5.09942
HC186_09009.t1	G186			23.0055	3.78717
HC186_01124.t1	G186			22.7797	4.23415
HC186_03762.t1	G186			22.7172	0.430781
HC186_03767.t1	G186			21.4752	n/a
HC186_07881.t1	G186			19.5479	2.78427
HC186_03914.t1	G186			19.3271	n/a
HC186_06797.t1	G186			18.871	3.84127
HC186_02353.t1	G186			18.8339	n/a
HC186_07428.t1	G186			18.3544	3.97796
HC186_05682.t1	G186			17.2716	n/a
HC186_07547.t1	G186			17.1819	2.90404
HC186_02723.t1	G186			17.091	7.93801
HC186_07148.t1	G186			17.0618	3.13626
HC186_05853.t1	G186	txn factor (Zn-finger)	gene regulation	16.78	8.93232
HC186_04929.t1	G186			16.7177	0.827621
HC186_00323.t1	G186			16.5043	2.10499
HC186_07146.t1	G186	membrane transporter	membrane transporter	16.4266	0.256564
HC186_02072.t1	G186			16.0437	4.36077
HC186_02571.t1	G186			15.9459	3.14128
HC186_09072.t1	G186			15.7209	6.207
HC186_03394.t1	G186			15.6628	8.42118
HC186_03212.t1	G186	txn factor (Zn-finger)	gene regulation	15.1539	2.64869
HC186_05189.t1	G186			15.0619	2.47579
HC186_00393.t1	G186			14.9712	2.45736
HC186_08091.t1	G186			14.9503	3.64876
HC186_02325.t1	G186			14.9475	1.94523
HC186_08103.t1	G186			14.8651	3.49246
HC186_07913.t1	G186			14.8271	0.986405
HC186_09131.t1	G186			14.7349	1.79762
HC186_06082.t1	G186			14.2978	2.77356
HC186_08725.t1	G186	TRL1	thioredoxin reductase-like protein	14.1772	2.69276
HC186_09307.t1	G186			14.1587	4.54842
HC186_08475.t1	G186			13.6109	n/a
HC186_05392.t1	G186			13.595	0.898689
HC186_05475.t1	G186			13.492	0.747836
HC186_03159.t1	G186			13.421	7.61977
HC186_03763.t1	G186			13.2883	0.442269
HC186_06987.t1	G186			13.1996	2.36063
HC186_05555.t1	G186			13.1838	0.00392013
HC186_01125.t1	G186			13.1691	6.89167
HC186_01436.t1	G186			13.0915	n/a
HC186_03099.t1	G186			13.0005	5.73462
HC186_05154.t1	G186			12.9903	0.573529
HC186_01593.t1	G186			12.9672	4.78839
HC186_07710.t1	G186			12.8413	8.93682
HC186_05029.t1	G186			12.7379	n/a
HC186_04470.t1	G186			12.6427	1.97421
HC186_00426.t1	G186			12.3532	3.10214
HC186_01528.t1	G186			12.2936	3.52315
HC186_03760.t1	G186			12.2522	n/a
HC186_05433.t1	G186			12.2044	4.41345
HC186_03833.t1	G186			12.147	0.948492
HC186_03196.t1	G186			12.1455	n/a
HC186_02171.t1	G186	PEX10	peroxisome function	12.1454	3.73859
HC186_08914.t1	G186			12.1161	8.87139
HC186_06782.t1	G186			11.9422	3.79199
HC186_08135.t1	G186			11.8833	2.67012
HC186_05469.t1	G186			11.8437	3.47788
HC186_07584.t1	G186			11.6926	n/a
HC186_02664.t1	G186			11.5491	6.88556
HC186_05076.t1	G186			11.3733	n/a
HC186_02588.t1	G186	MFS-family transporter	membrane transport	11.2816	8.81219
HC186_03263.t1	G186			11.1286	2.12092
HC186_08757.t1	G186			11.0872	1.06486
HC186_02935.t1	G186	FAS2	fatty acid synthase	11.0845	1.12647
HC186_04817.t1	G186			10.8738	5.25292
HC186_00397.t1	G186			10.8628	3.22606
HC186_03915.t1	G186			10.8258	0
HC186_05024.t1	G186			10.6585	n/a
HC186_04325.t1	G186			10.5034	9.14921
HC186_07410.t1	G186			10.4172	0
HC186_02604.t1	G186			10.3554	6.24913
HC186_03184.t1	G186	Zn transporter	zinc transport	10.2705	2.03442
HC186_08453.t1	G186			10.2522	2.5179
HC186_08320.t1	G186			10.2417	3.31882
HC186_03834.t1	G186			10.1899	3.82382
HC186_01880.t1	G186			10.1107	n/a
Histo217_05016.t1	G217			#DIV/0!	85.5107
HC186_03197.t1	G217			9.66147	12.5851
HC186_05610.t1	G217			9.60847	21.7076
HC186_08234.t1	G217			9.37085	22.3233
HC186_00633.t1	G217			8.01871	11.3328
HC186_08328.t1	G217			7.83074	11.3737
HC186_05801.t1	G217			7.76299	13.8645
HC186_06642.t1	G217	MFS-family transporter	membrane transport	7.68781	10.8218
HC186_04816.t1	G217			7.68136	15.5076
HC186_06307.t1	G217	SOD3	secreted superoxide dismutase	7.5189	19.3931
HC186_05534.t1	G217			7.44955	18.5542
HC186_01926.t1	G217			7.30431	50.5246
HC186_02543.t1	G217			6.8626	15.4824
HC186_07147.t1	G217			6.81514	10.5685
HC186_03068.t1	G217			6.75807	43.1037
HC186_04566.t1	G217	ABC1	membrane transport	6.73473	15.7405
HC186_03578.t1	G217			6.68671	14.4959
HC186_04574.t1	G217			6.54172	60.1145
HC186_00662.t1	G217	SUL1	sulfate transport	6.49044	26.9815
HC186_00343.t1	G217			6.40244	14.9702
HC186_07711.t1	G217			6.08133	14.4174
HC186_01865.t1	G217	ZRT1	zinc transport	5.9964	16.5748
HC186_08116.t1	G217			5.95103	18.2308
HC186_01579.t1	G217			5.81541	11.3261
HC186_07560.t1	G217			5.76106	12.9433
HC186_01587.t1	G217			5.747	19.3617
HC186_08334.t1	G217			5.71739	14.3473
HC186_07008.t1	G217			5.66721	14.843
HC186_01905.t1	G217			5.53671	15.3231
HC186_09240.t1	G217			5.23541	11.2282
HC186_05470.t1	G217			5.1955	16.8106
HC186_04818.t1	G217			4.99767	24.724
HC186_03633.t1	G217	membrane transporter	membrane transport	4.8084	12.8726
HC186_00774.t1	G217			4.60554	10.175
HC186_03907.t1	G217	UBP1	ubiquitin protease (deubiquitination)	4.5838	105.418
HC186_04567.t1	G217	NPS1	non-ribosomal peptide synthase	4.56632	32.6325
HC186_00349.t1	G217	NBP2	regulator of osmotic & cell wall stress response	4.35903	14.0889
HC186_02182.t1	G217	YPS3	secreted factor	3.9216	14.3286
HC186_09087.t1	G217	TRK2	potassium transporter	3.89921	11.8045
HC186_08310.t1	G217	GIN4	septin kinase	3.86793	12.3782
HC186_03266.t1	G217			3.86227	12.4961
HC186_08912.t1	G217			3.80155	10.7494
HC186_05635.t1	G217			3.74416	15.1801
HC186_05615.t1	G217			3.53663	34.2004
HC186_01720.t1	G217			3.52421	23.22
HC186_08000.t1	G217			3.47525	18.3631
HC186_07441.t1	G217			3.46231	22.2509
HC186_00743.t1	G217	FMC1	assembly of mitochondrial ATPase	3.44191	66.9487
HC186_01121.t1	G217			3.37588	12.5566
HC186_03959.t1	G217			3.32654	19.839
HC186_01504.t1	G217	STB3	ribosomal processing	3.30757	10.3342
HC186_03328.t1	G217	MFS-family transporter	membrane transport	3.30655	13.0053
HC186_03858.t1	G217			3.2731	11.6921
HC186_04557.t1	G217			3.26242	21.6692
HC186_03194.t1	G217	PHO89	phosphate transport	3.24764	17.8609
HC186_07723.t1	G217			3.05328	16.8726
HC186_03682.t1	G217	PHO85	cyclin dependent kinase	3.02499	12.9714
HC186_01588.t1	G217			3.02041	10.0477
HC186_04070.t1	G217			2.9938	14.974
HC186_08222.t1	G217			2.98789	10.5155
HC186_06036.t1	G217			2.96507	10.1282
HC186_05754.t1	G217			2.9395	19.2151
HC186_02697.t1	G217			2.86285	11.4718
HC186_05453.t1	G217			2.8309	22.9372
HC186_03410.t1	G217			2.78927	48.076
HC186_01751.t1	G217			2.76719	15.9655
HC186_01246.t1	G217			2.6995	11.1911
HC186_03524.t1	G217	MET2	homoserine-O-acetyltransferase	2.62387	21.0193
HC186_08988.t1	G217			2.60299	13.2749
HC186_05084.t1	G217			2.55318	12.7456
HC186_02682.t1	G217	MNN2	O-linked glycosylation	2.54154	104.424
HC186_04565.t1	G217	OXR1	oxidoreductase	2.53603	42.9916
HC186_01664.t1	G217	HYP16		2.47536	28.4091
HC186_04573.t1	G217	SID4	CoA ligase	2.4357	72.4636
HC186_06363.t1	G217			2.42124	11.925
HC186_02244.t1	G217	RPS12	Rps12	2.25567	20.8136
HC186_01010.t1	G217			2.20548	20.5817
HC186_01652.t1	G217			2.19987	11.5226
HC186_06624.t1	G217			2.18445	11.3013
HC186_01693.t1	G217			2.17629	24.4158
HC186_04572.t1	G217	SID1	L-ornithine monooxygenase	2.15508	10.6814
HC186_04554.t1	G217			2.13205	10.5313
HC186_03970.t1	G217			2.12611	17.1034
HC186_07540.t1	G217			1.99945	10.8077
HC186_00154.t1	G217			1.95709	12.4433
HC186_05971.t1	G217			1.92695	11.7246
HC186_05852.t1	G217			1.91961	14.5402
HC186_07761.t1	G217			1.89779	15.3905
HC186_04278.t1	G217			1.85882	10.5338
HC186_03802.t1	G217			1.82977	23.8889
HC186_01964.t1	G217			1.80385	46.9026
HC186_00881.t1	G217			1.7835	12.8621
HC186_07956.t1	G217			1.75812	13.5073
HC186_03652.t1	G217	MFS1	membrane transport	1.73475	16.3008
HC186_05134.t1	G217	RSM22	ribosomal protein	1.68608	39.741
HC186_02633.t1	G217	ADH2	alcohol dehydrogenase	1.64395	10.0976
HC186_02533.t1	G217	MET1	SAM-uroporphyrinogen III transmethylase	1.63507	20.2888
HC186_00882.t1	G217			1.59485	20.7098
HC186_07514.t1	G217			1.58661	25.2023
HC186_01896.t1	G217			1.42765	11.1777
HC186_01591.t1	G217	HXK1	hexokinase	1.42283	11.0046
HC186_03147.t1	G217			1.41203	14.6894
HC186_04463.t1	G217			1.32211	14.268
HC186_01399.t1	G217			1.30477	52.0087
HC186_06678.t1	G217			1.28603	45.3735
HC186_05552.t1	G217			1.27836	10.1244
HC186_05407.t1	G217			1.26459	14.8412
HC186_05421.t1	G217			1.25394	10.8937
HC186_08916.t1	G217			1.25353	90.7743
HC186_06602.t1	G217			1.25204	11.2062
HC186_02000.t1	G217			1.22568	24.9048
HC186_07010.t1	G217	txn factor (Zn-finger)	gene regulation	1.213	10.4648
HC186_02595.t1	G217			1.03671	11.0784
HC186_07006.t1	G217			1.02068	11.463
HC186_03597.t1	G217			1.00281	33.6834
HC186_06531.t1	G217			0.868833	11.1757
HC186_02596.t1	G217			0.848678	11.9262
HC186_00130.t1	G217			0.794384	20.7893
HC186_06376.t1	G217			0.769797	13.1796
HC186_07801.t1	G217			0.712942	20.8682
HC186_02876.t1	G217	CAH1	carbonic anhydrase	0.631177	14.1791
HC186_07018.t1	G217			0.549302	13.1869
HC186_01666.t1	G217			0.537079	10.0165
HC186_04417.t1	G217			0.49899	10.2077
HC186_08078.t1	G217			0.394568	14.5906
HC186_05685.t1	G217			0.387935	15.4787
HC186_04663.t1	G217			0.151704	17.6687
HC186_07518.t1	G217			0.104673	10.101
HC186_06569.t1	G217			0.0231246	22.8345
HC186_01483.t1	G217			0	13.3963
HC186_08394.t1	G217			0	12.2858
HC186_02734.t1	G217			0	11.2446
