# Supplementary material for: Histoplasma yeast and mycelial transcriptomes reveal pathogenic-phase and lineage-specific gene expression profiles
Source: BMC Genomics. 2013 Oct 10;14:695. doi: 10.1186/1471-2164-14-695 (PMC3852720; doi:10.1186/1471-2164-14-695)
Supplement: Additional file 5: Table S4 — Genes with enriched expression in G186A yeasts. [file 1471-2164-14-695-S5.xls]

## Sheet: Sheet1
gene_ID	G186Y FPKM	G217Y FPKM	G186 unique gene	G186Y:G217Y	Gene Designation	Putative function
HC186_07825.t1	559.933	0	unique	N/A
HC186_02212.t1	410.932	0	unique	N/A
HC186_02353.t1	279.64	0	unique	N/A
HC186_06612.t1	256.019	0	unique	N/A
HC186_06613.t1	190.989	0	unique	N/A
HC186_03641.t1	178.492	0	unique	N/A
HC186_03207.t1	170.04	0	unique	N/A
HC186_03205.t1	169.083	0	unique	N/A
HC186_01804.t1	161.353	0	unique	N/A
HC186_03640.t1	157.873	0	unique	N/A
HC186_07826.t1	153.94	0	unique	N/A
HC186_00941.t1	145.544	0	unique	N/A
HC186_01780.t1	145.013	0	unique	N/A
HC186_04725.t1	139.273	0	unique	N/A
HC186_08900.t1	139.156	0	unique	N/A
HC186_07964.t1	129.097	0	unique	N/A
HC186_08479.t1	126.876	0	unique	N/A
HC186_08035.t1	124.1	0	unique	N/A
HC186_09271.t1	103.176	0	unique	N/A
HC186_03208.t1	97.8289	0	unique	N/A	KIN	kinase
HC186_04716.t1	92.6293	0	unique	N/A
HC186_07664.t1	82.7335	0	unique	N/A
HC186_07780.t1	73.9948	0	unique	N/A
HC186_01779.t1	73.031	0	unique	N/A
HC186_08283.t1	72.7497	0	unique	N/A
HC186_07077.t1	67.9588	0	unique	N/A
HC186_03639.t1	65.6827	0	unique	N/A	PHO	phosphotransferase
HC186_03038.t1	64.5272	0	unique	N/A
HC186_07048.t1	63.9443	0	unique	N/A
HC186_03606.t1	61.7606	0	unique	N/A
HC186_01827.t1	59.4369	0	unique	N/A
HC186_05679.t1	54.9592	0	unique	N/A
HC186_00532.t1	52.069	0	unique	N/A
HC186_04730.t1	52.0378	0	unique	N/A
HC186_03141.t1	51.5168	0	unique	N/A
HC186_00531.t1	50.9293	0	unique	N/A
HC186_01821.t1	50.1131	0	unique	N/A
HC186_09073.t1	47.3404	0	unique	N/A
HC186_07963.t1	46.9121	0	unique	N/A
HC186_04519.t1	46.2752	0	unique	N/A
HC186_05682.t1	45.7192	0	unique	N/A
HC186_01998.t1	44.3362	0	unique	N/A
HC186_07965.t1	43.6375	0	unique	N/A
HC186_04302.t1	40.9261	0	unique	N/A
HC186_01567.t1	40.558	0	unique	N/A
HC186_01165.t1	39.7698	0	unique	N/A
HC186_08177.t1	38.9873	0	unique	N/A
HC186_04184.t1	37.6024	0	unique	N/A
HC186_01778.t1	37.5701	0	unique	N/A
HC186_00051.t1	37.349	0	unique	N/A	KIN	kinase
HC186_04599.t1	36.4982	0	unique	N/A
HC186_03066.t1	35.69	0	unique	N/A
HC186_03953.t1	35.346	0	unique	N/A
HC186_07727.t1	34.8439	0	unique	N/A
HC186_03039.t1	34.5895	0	unique	N/A
HC186_06606.t1	34.5249	0	unique	N/A	OXR	oxidoreductase
HC186_07035.t1	34.047	0	unique	N/A
HC186_02477.t1	32.5697	0	unique	N/A	PHO	phosphotransferase
HC186_01805.t1	31.9768	0	unique	N/A
HC186_07857.t1	30.6668	0	unique	N/A
HC186_03203.t1	29.6831	0	unique	N/A	KIN	kinase
HC186_08947.t1	29.1468	0	unique	N/A
HC186_07844.t1	29.0427	0	unique	N/A
HC186_07859.t1	28.8495	0	unique	N/A
HC186_07861.t1	28.5998	0	unique	N/A
HC186_03209.t1	28.5721	0	unique	N/A
HC186_07037.t1	28.4094	0	unique	N/A
HC186_08179.t1	28.3246	0	unique	N/A
HC186_01104.t1	27.3504	0	unique	N/A
HC186_02274.t1	27.2393	0	unique	N/A
HC186_07726.t1	27.0904	0	unique	N/A
HC186_03758.t1	27.0471	0	unique	N/A
HC186_08939.t1	26.4692	0	unique	N/A
HC186_08945.t1	26.1932	0	unique	N/A
HC186_06730.t1	26.0438	0	unique	N/A
HC186_06572.t1	25.8181	0	unique	N/A
HC186_04952.t1	25.7105	0	unique	N/A
HC186_08194.t1	25.508	0	unique	N/A
HC186_08746.t1	24.2053	0	unique	N/A
HC186_07937.t1	24.0511	0	unique	N/A	txn factor (HMG domain)	gene regulation
HC186_07787.t1	23.3719	0	unique	N/A
HC186_01997.t1	22.47	0	unique	N/A
HC186_07781.t1	21.8218	0	unique	N/A
HC186_07849.t1	21.6363	0	unique	N/A
HC186_02262.t1	21.2303	0	unique	N/A
HC186_07850.t1	20.3355	0	unique	N/A
HC186_06607.t1	20.3103	0	unique	N/A
HC186_07363.t1	20.1015	0	unique	N/A	PHO	phosphotransferase
HC186_04715.t1	19.8542	0	unique	N/A	KIN	kinase
HC186_03037.t1	19.733	0	unique	N/A
HC186_05035.t1	19.5105	0	unique	N/A
HC186_07714.t1	18.7719	0	unique	N/A
HC186_07219.t1	18.6151	0	unique	N/A
HC186_01918.t1	18.5916	0	unique	N/A
HC186_07501.t1	16.9126	0	unique	N/A	ZTA1	quinone oxidoreductase
HC186_06608.t1	16.9072	0	unique	N/A
HC186_08215.t1	16.8203	0	unique	N/A
HC186_04479.t1	16.1346	0	unique	N/A
HC186_01798.t1	15.9426	0	unique	N/A
HC186_02748.t1	15.7632	0	unique	N/A
HC186_04527.t1	15.6227	0	unique	N/A
HC186_01810.t1	14.8408	0	unique	N/A
HC186_04598.t1	14.7239	0	unique	N/A
HC186_03450.t1	14.4431	0	unique	N/A	FTR1	iron transporter
HC186_03201.t1	14.43	0	unique	N/A
HC186_07476.t1	14.2525	0	unique	N/A
HC186_04569.t1	14.1732	0	unique	N/A	ARN2	siderophore transport
HC186_07845.t1	14.1014	0	unique	N/A
HC186_06726.t1	13.9297	0	unique	N/A
HC186_03157.t1	13.4969	0	unique	N/A
HC186_02914.t1	13.2813	0	unique	N/A
HC186_05883.t1	13.1061	0	unique	N/A
HC186_07835.t1	13.0196	0	unique	N/A
HC186_06596.t1	12.881	0	unique	N/A
HC186_04305.t1	12.6838	0	unique	N/A	KIN	kinase
HC186_03714.t1	11.8956	0	unique	N/A
HC186_08731.t1	11.8347	0	unique	N/A
HC186_03448.t1	11.8071	0	unique	N/A
HC186_04601.t1	11.4788	0	unique	N/A
HC186_03687.t1	11.455	0	unique	N/A
HC186_07728.t1	11.3698	0	unique	N/A	KIN	kinase
HC186_05684.t1	11.3607	0	unique	N/A
HC186_03342.t1	11.2266	0	unique	N/A
HC186_03526.t1	11.1235	0	unique	N/A
HC186_02276.t1	10.7652	0	unique	N/A
HC186_00383.t1	10.6922	0	unique	N/A
HC186_02273.t1	10.4042	0	unique	N/A
HC186_02211.t1	10.3816	0	unique	N/A
HC186_02478.t1	10.3063	0	unique	N/A
HC186_03886.t1	10.0442	0	unique	N/A	KIN	kinase
HC186_07842.t1	9.55628	0	unique	N/A
HC186_05032.t1	9.16747	0	unique	N/A
HC186_08323.t1	9.09056	0	unique	N/A
HC186_07134.t1	8.90419	0	unique	N/A
HC186_03130.t1	8.68646	0	unique	N/A
HC186_08397.t1	8.50775	0	unique	N/A
HC186_02195.t1	8.32824	0	unique	N/A
HC186_06228.t1	8.21778	0	unique	N/A
HC186_02515.t1	7.97081	0	unique	N/A	KIN	kinase
HC186_09134.t1	7.95434	0	unique	N/A
HC186_07034.t1	7.88161	0	unique	N/A
HC186_02179.t1	7.81716	0	unique	N/A
HC186_01828.t1	7.72056	0	unique	N/A
HC186_05887.t1	7.62943	0	unique	N/A
HC186_01806.t1	7.59544	0	unique	N/A
HC186_03565.t1	7.56879	0	unique	N/A
HC186_01820.t1	7.53198	0	unique	N/A
HC186_03449.t1	7.10564	0	unique	N/A	FET3	iron oxidase
HC186_06016.t1	7.01614	0	unique	N/A
HC186_01811.t1	6.83986	0	unique	N/A
HC186_03224.t1	6.819	0	unique	N/A
HC186_04386.t1	6.78592	0	unique	N/A
HC186_04348.t1	6.68044	0	unique	N/A
HC186_06614.t1	6.42261	0	unique	N/A
HC186_01738.t1	6.40896	0	unique	N/A
HC186_07155.t1	6.39217	0	unique	N/A
HC186_03952.t1	6.3905	0	unique	N/A
HC186_02811.t1	6.04931	0	unique	N/A	OXR	aldo-keto reductase
HC186_01814.t1	5.9165	0	unique	N/A
HC186_07354.t1	5.31581	0	unique	N/A
HC186_07936.t1	5.29182	0	unique	N/A
HC186_01824.t1	5.2226	0	unique	N/A
HC186_03823.t1	5.14187	0	unique	N/A
HC186_03196.t1	240.297	0.5	both strains	480.593
HC186_03206.t1	141.516	0.5	both strains	283.031	HYP18
HC186_06660.t1	88.6236	0.5	both strains	177.247	hydrolase	hydrolase
HC186_06362.t1	87.4066	0.5	both strains	174.813
HC186_05555.t1	69.0435	0.5	both strains	138.087
HC186_08498.t1	64.3933	0.5	both strains	128.787	HYP17
HC186_07046.t1	59.836	0.5	both strains	119.672
HC186_02393.t1	56.5407	0.5	both strains	113.081
HC186_07434.t1	79.5637	0.714413	both strains	111.369
HC186_09109.t1	434.31	4.10302	both strains	105.851	MFS-family transporter	membrane transport
HC186_01833.t1	51.9301	0.5	both strains	103.86
HC186_08970.t1	261.889	2.55633	both strains	102.447
HC186_04904.t1	13.9162	0.158977	both strains	87.5359
HC186_07962.t1	38.6264	0.5	both strains	77.2527
HC186_03822.t1	54.8199	0.72323	both strains	75.7986
HC186_08725.t1	100.193	1.34638	both strains	74.4169	TRL1	thioredoxin reductase like protein
HC186_04224.t1	1106.52	15.1173	both strains	73.1961	HYP8
HC186_03377.t1	66.8501	0.91602	both strains	72.9789
HC186_03760.t1	36.0954	0.5	both strains	72.1907
HC186_01714.t1	27.6442	0.42233	both strains	65.4566
HC186_03065.t1	29.7121	0.5	both strains	59.4242
HC186_02154.t1	28.5328	0.5	both strains	57.0657
HC186_05781.t1	27.7345	0.5	both strains	55.469
HC186_06221.t1	13.4638	0.254051	both strains	52.9964
HC186_07822.t1	266.219	5.26614	both strains	50.553
HC186_08588.t1	292.805	5.8879	both strains	49.7299
HC186_09090.t1	34.8571	0.748515	both strains	46.5684
HC186_02917.t1	22.1225	0.5	both strains	44.2449
HC186_04790.t1	21.6354	0.496526	both strains	43.5736
HC186_04434.t1	21.6627	0.5	both strains	43.3255
HC186_07635.t1	543.716	13.2231	both strains	41.1186	PHO	phosphatase
HC186_05681.t1	20.4752	0.5	both strains	40.9505
HC186_01027.t1	160.535	4.10799	both strains	39.0787
HC186_06347.t1	18.9699	0.5	both strains	37.9398
HC186_05028.t1	18.3372	0.5	both strains	36.6743
HC186_01789.t1	18.3287	0.5	both strains	36.6574
HC186_07038.t1	79.1252	2.18011	both strains	36.2941
HC186_03107.t1	39.6208	1.09976	both strains	36.0268	KIN	kinase
HC186_03124.t1	17.9889	0.5	both strains	35.9778
HC186_03759.t1	17.8214	0.5	both strains	35.6429
HC186_02418.t1	251.154	7.1029	both strains	35.3594
HC186_03915.t1	17.281	0.5	both strains	34.562
HC186_00440.t1	87.543	2.61375	both strains	33.4933
HC186_03202.t1	16.7451	0.5	both strains	33.4902
HC186_02392.t1	82.2694	2.59548	both strains	31.6972
HC186_01754.t1	15.7495	0.5	both strains	31.499
HC186_03527.t1	15.7448	0.5	both strains	31.4897
HC186_07311.t1	12.1669	0.393798	both strains	30.8964
HC186_08509.t1	55.2275	1.78765	both strains	30.8939
HC186_08372.t1	37.2196	1.23631	both strains	30.1054
HC186_06500.t1	101.882	3.4301	both strains	29.7024
HC186_02718.t1	14.8459	0.5	both strains	29.6917
HC186_06435.t1	16.4051	0.562505	both strains	29.1643
HC186_03901.t1	37.8559	1.30195	both strains	29.0762
HC186_02213.t1	867.86	30.4108	both strains	28.5379
HC186_01941.t1	10.3225	0.365847	both strains	28.2154
HC186_08486.t1	96.499	3.42419	both strains	28.1816
HC186_04869.t1	89.4736	3.27348	both strains	27.3328
HC186_09291.t1	31.2118	1.15918	both strains	26.9259
HC186_01621.t1	13.2044	0.491115	both strains	26.8865
HC186_08551.t1	8.23111	0.311943	both strains	26.3866
HC186_03439.t1	12.7565	0.5	both strains	25.513
HC186_02717.t1	17.5081	0.689464	both strains	25.3938
HC186_06088.t1	6.65951	0.270786	both strains	24.5933
HC186_01593.t1	57.8659	2.39419	both strains	24.1692
HC186_02104.t1	48.4095	2.11381	both strains	22.9016
HC186_03223.t1	109.49	4.83685	both strains	22.6367
HC186_00940.t1	23.7847	1.06411	both strains	22.3517
HC186_02218.t1	497.557	22.4901	both strains	22.1234
HC186_04480.t1	53.2507	2.44491	both strains	21.7802	PHO	phosphotransferase
HC186_08516.t1	171.957	7.96663	both strains	21.5847	MFS5	membrane transport
HC186_04826.t1	591.816	30.1964	both strains	19.5989	HYP7
HC186_02516.t1	21.8395	1.13513	both strains	19.2396
HC186_01009.t1	34.4372	1.78999	both strains	19.2388	KIN	kinase
HC186_08373.t1	32.2298	1.73992	both strains	18.5238
HC186_08834.t1	69.5284	3.80333	both strains	18.2809
HC186_08589.t1	49.1911	2.71257	both strains	18.1345
HC186_03218.t1	318.103	17.7129	both strains	17.9588	FDH1	formate dehydrogenase
HC186_07786.t1	9.29222	0.545325	both strains	17.0398
HC186_08806.t1	6.13959	0.38047	both strains	16.1369
HC186_03245.t1	60.083	3.73755	both strains	16.0755
HC186_04320.t1	35.3965	2.2861	both strains	15.4833
HC186_01686.t1	54.7097	3.54101	both strains	15.4503
HC186_06241.t1	16.3265	1.08083	both strains	15.1055
HC186_08092.t1	26.0694	1.73665	both strains	15.0113
HC186_06331.t1	9.42747	0.639265	both strains	14.7474
HC186_05632.t1	84.2052	5.72344	both strains	14.7124
HC186_03547.t1	7.10297	0.485239	both strains	14.6381
HC186_03699.t1	430.544	29.4312	both strains	14.6288
HC186_07216.t1	124.093	8.49654	both strains	14.6051
HC186_09216.t1	7.22506	0.5	both strains	14.4501
HC186_05573.t1	122.379	8.66476	both strains	14.1238	SNF3	glucose sensor
HC186_02220.t1	45.5219	3.30687	both strains	13.7659
HC186_06224.t1	6.84703	0.5	both strains	13.6941
HC186_09215.t1	14.6896	1.08532	both strains	13.5348
HC186_03762.t1	135.081	10.151	both strains	13.3072
HC186_00939.t1	19.1369	1.45463	both strains	13.1559
HC186_06597.t1	66.9894	5.13063	both strains	13.0567
HC186_04292.t1	58.3543	4.49838	both strains	12.9723
HC186_07039.t1	178.643	13.8758	both strains	12.8745
HC186_04719.t1	6.4247	0.5	both strains	12.8494
HC186_01589.t1	6.38319	0.5	both strains	12.7664
HC186_09039.t1	66.2277	5.20193	both strains	12.7314
HC186_00783.t1	82.9295	6.54875	both strains	12.6634
HC186_06739.t1	11.222	0.894348	both strains	12.5477
HC186_06511.t1	224.005	17.8906	both strains	12.5208
HC186_08036.t1	33.0416	2.65019	both strains	12.4676	KIN	kinase
HC186_02548.t1	14.1428	1.13588	both strains	12.451
HC186_01750.t1	186.206	15.0191	both strains	12.3979	ATO1	acetate transport
HC186_02326.t1	19.7508	1.60369	both strains	12.3159
HC186_02414.t1	11.3364	0.923871	both strains	12.2706
HC186_08948.t1	117.077	9.58058	both strains	12.2202
HC186_02139.t1	42.3383	3.46495	both strains	12.219
HC186_06335.t1	196.113	16.3202	both strains	12.0166
HC186_04052.t1	54.1142	4.58445	both strains	11.8039
HC186_06960.t1	82.6779	7.00542	both strains	11.802	HYP8
HC186_05536.t1	5.89508	0.5	both strains	11.7902
HC186_07183.t1	43.8357	3.84571	both strains	11.3986
HC186_04953.t1	98.9103	8.88568	both strains	11.1314
HC186_02726.t1	207.51	18.6485	both strains	11.1275
HC186_06332.t1	5.54418	0.5	both strains	11.0884
HC186_07994.t1	14.2584	1.2904	both strains	11.0496
HC186_01336.t1	29.3559	2.67271	both strains	10.9836
HC186_02635.t1	71.813	6.54342	both strains	10.9748
HC186_05554.t1	25.6854	2.34337	both strains	10.9609
HC186_08878.t1	241.221	22.2261	both strains	10.8531
HC186_02514.t1	31.3072	2.90907	both strains	10.762
HC186_03125.t1	41.9696	3.93779	both strains	10.6582
HC186_07180.t1	20.7145	1.95522	both strains	10.5945
HC186_02427.t1	51.6285	4.90789	both strains	10.5195
HC186_05343.t1	42.2408	4.06522	both strains	10.3908	ATG26	gluosyltransferase
HC186_08374.t1	50.7833	4.89397	both strains	10.3767
HC186_09187.t1	42.7955	4.15777	both strains	10.2929
HC186_04825.t1	312.161	30.4514	both strains	10.2511
HC186_09166.t1	13.5491	1.32804	both strains	10.2023
HC186_03099.t1	360.45	36.0345	both strains	10.0029
HC186_02261.t1	123.39	12.4476	both strains	9.91275
HC186_02325.t1	296.495	30.0255	both strains	9.87477
HC186_09205.t1	116.182	11.789	both strains	9.85512
HC186_06408.t1	35.0564	3.5703	both strains	9.8189
HC186_01803.t1	24.0888	2.4583	both strains	9.79897
HC186_03197.t1	99.5066	10.1788	both strains	9.77584
HC186_09114.t1	12.4769	1.27967	both strains	9.7501
HC186_01613.t1	265.468	27.5577	both strains	9.63315
HC186_05326.t1	1398.12	145.333	both strains	9.62015
HC186_08115.t1	253.685	26.4116	both strains	9.60508
HC186_02270.t1	7.74132	0.834616	both strains	9.27531
HC186_08542.t1	11.6038	1.25156	both strains	9.27146
HC186_04219.t1	12.2822	1.33592	both strains	9.19387
HC186_02965.t1	11.2218	1.23019	both strains	9.12205
HC186_03813.t1	40.0247	4.42907	both strains	9.03682
HC186_04459.t1	120.948	13.3857	both strains	9.03565	txn factor (Zn-finger)	gene regulation
HC186_06956.t1	25.3407	2.91256	both strains	8.70047
HC186_03418.t1	31.0634	3.57566	both strains	8.68745	hydrocarbon mutase	sterol metabolism
HC186_02848.t1	475.747	55.0183	both strains	8.64707	HYP3
HC186_08408.t1	348.142	40.2861	both strains	8.64173
HC186_02716.t1	10.02	1.1664	both strains	8.59056
HC186_03888.t1	108.525	12.6426	both strains	8.58411
HC186_07087.t1	50.4721	5.93739	both strains	8.50072	ABC-family transporter	membrane transport
HC186_08094.t1	90.4512	10.8352	both strains	8.34794
HC186_06623.t1	101.628	12.1895	both strains	8.33734	ADH3	aldehyde dehydrogenase
HC186_06463.t1	83.0344	9.98487	both strains	8.31602
HC186_06062.t1	37.3127	4.4977	both strains	8.29594
HC186_04249.t1	9.75823	1.1947	both strains	8.16793
HC186_09029.t1	59.2013	7.3093	both strains	8.09946
HC186_02920.t1	32.2501	3.99064	both strains	8.08145	KIN2
HC186_06961.t1	226.291	28.0279	both strains	8.07376
HC186_07873.t1	484.873	60.989	both strains	7.95016
HC186_06636.t1	354.632	44.8875	both strains	7.90046	txn factor (Zn-finger)	gene regulation
HC186_06409.t1	22.3772	2.83521	both strains	7.89259
HC186_01100.t1	15.2844	1.93867	both strains	7.88396
HC186_03231.t1	8.02713	1.03857	both strains	7.72902
HC186_06105.t1	11.2322	1.48782	both strains	7.54943
HC186_01029.t1	159.34	21.3096	both strains	7.4774	RRS1	arginyl-tRNA synthetase
HC186_05705.t1	74.007	9.94857	both strains	7.43895
HC186_09199.t1	12.8955	1.74825	both strains	7.37623
HC186_02035.t1	49.8321	6.76024	both strains	7.37136	PLD1	phospholipase D
HC186_06043.t1	359.024	48.7588	both strains	7.36327	ACS2	acetyl-CoA synthetase
HC186_06661.t1	41.6063	5.67844	both strains	7.32707
HC186_09051.t1	259.681	35.7182	both strains	7.27027
HC186_02915.t1	17.6527	2.46602	both strains	7.15836
HC186_09192.t1	66.0503	9.34875	both strains	7.06515
HC186_02857.t1	32.4231	4.61722	both strains	7.02222
HC186_05391.t1	44.9555	6.42553	both strains	6.99638
HC186_06603.t1	51.9679	7.47068	both strains	6.95625	PLB1	phospholipase B
HC186_04114.t1	37.0358	5.351	both strains	6.92128
HC186_03151.t1	79.6303	11.5089	both strains	6.91902
HC186_01437.t1	150.836	21.8209	both strains	6.91244
HC186_02419.t1	42.0037	6.1303	both strains	6.85182	ABC-family transporter	membrane transport
HC186_07276.t1	84.0684	12.3702	both strains	6.79607
HC186_04120.t1	337.698	50.4359	both strains	6.69559
HC186_07576.t1	63.7191	9.70176	both strains	6.56778
HC186_05344.t1	79.6934	12.162	both strains	6.55266
HC186_03155.t1	48.2828	7.40667	both strains	6.51883
HC186_07152.t1	38.9049	5.99017	both strains	6.49479	CHI1	chitinase
HC186_04311.t1	64.7194	9.96745	both strains	6.49307
HC186_06852.t1	41.8122	6.45047	both strains	6.48203
HC186_08577.t1	6.8647	1.06306	both strains	6.45752
HC186_07145.t1	41.8885	6.49465	both strains	6.44969
HC186_07403.t1	295.06	45.8124	both strains	6.44063
HC186_01757.t1	167.434	26.0022	both strains	6.43922
HC186_01324.t1	61.7537	9.61284	both strains	6.42409
HC186_07733.t1	116.301	18.1303	both strains	6.41473
HC186_04812.t1	14.4694	2.25965	both strains	6.40334
HC186_01078.t1	49.215	7.70232	both strains	6.38964
HC186_07751.t1	58.9812	9.25881	both strains	6.37028
HC186_03384.t1	9.84402	1.57413	both strains	6.25361
HC186_06339.t1	8.51286	1.37522	both strains	6.19018
HC186_05956.t1	129.593	20.9699	both strains	6.17997	GOR1	glyoxoylate reductase
HC186_02153.t1	70.6753	11.4505	both strains	6.17224	ADH3	alcohol dehydrogenase
HC186_01818.t1	10.751	1.74263	both strains	6.16943
HC186_07043.t1	64.2871	10.4213	both strains	6.16884	ABC-family transporter	membrane transport
HC186_01039.t1	54.7865	8.90694	both strains	6.15098
HC186_06727.t1	57.1269	9.3429	both strains	6.11448
HC186_09055.t1	31.7144	5.21722	both strains	6.0788
HC186_02691.t1	48.6722	8.03896	both strains	6.05454
HC186_01036.t1	20.0402	3.3138	both strains	6.0475
HC186_05456.t1	39.9475	6.63945	both strains	6.01668
HC186_09167.t1	26.9568	4.49153	both strains	6.0017
HC186_02887.t1	19.1813	3.20296	both strains	5.98861
HC186_01623.t1	20.7335	3.46477	both strains	5.98408
HC186_05431.t1	49.7739	8.35075	both strains	5.96041
HC186_03073.t1	169.168	28.4269	both strains	5.95098	transporter	membrane transport
HC186_00359.t1	57.932	9.78696	both strains	5.91931
HC186_04558.t1	58.1567	9.86981	both strains	5.89238
HC186_02747.t1	8.04833	1.3664	both strains	5.89017	KIN	kinase
HC186_00982.t1	799.447	135.779	both strains	5.88784
HC186_08224.t1	211.413	35.9709	both strains	5.87733
HC186_01082.t1	23.1353	3.9596	both strains	5.84283
HC186_02771.t1	13.2381	2.27526	both strains	5.8183
HC186_06802.t1	39.5639	6.83717	both strains	5.78658
HC186_03740.t1	159.544	27.5814	both strains	5.78449
HC186_02049.t1	25.0123	4.32818	both strains	5.77894
HC186_06361.t1	7.07498	1.22427	both strains	5.77894
HC186_01712.t1	12.7099	2.20158	both strains	5.77312
HC186_00465.t1	151.928	26.3675	both strains	5.76194	ARO8	aromatic aminotransferase
HC186_08392.t1	27.4869	4.78038	both strains	5.74994	KIN	kinase
HC186_06662.t1	24.3665	4.23871	both strains	5.74855
HC186_00358.t1	10.5733	1.84017	both strains	5.74581
HC186_05685.t1	95.094	16.6198	both strains	5.72171
HC186_07040.t1	76.5661	13.6591	both strains	5.60553
HC186_07574.t1	29.7615	5.31342	both strains	5.60119
HC186_01024.t1	61.888	11.1497	both strains	5.55062
HC186_07327.t1	60.7415	11.0027	both strains	5.5206	transporter	membrane transport
HC186_01767.t1	84.4007	15.2917	both strains	5.5194
HC186_01159.t1	90.7622	16.4687	both strains	5.51119	ABC-family transporter	membrane transport
HC186_01616.t1	23.1375	4.19951	both strains	5.50957
HC186_04340.t1	10.0846	1.83284	both strains	5.50219
HC186_04440.t1	469.175	85.6	both strains	5.48102
HC186_06863.t1	17.02	3.12359	both strains	5.44884
HC186_01216.t1	46.5956	8.57639	both strains	5.433
HC186_04267.t1	14.4011	2.65173	both strains	5.43084
HC186_06946.t1	19.3895	3.58508	both strains	5.4084
HC186_02210.t1	10.8166	2.00246	both strains	5.40167
HC186_04225.t1	45.2837	8.3987	both strains	5.39175
HC186_00744.t1	13.3652	2.49078	both strains	5.36588	Ran-type GPTase	GTPase
HC186_03536.t1	48.254	9.0049	both strains	5.35864	DPP	dipeptidyl peptidase
HC186_03531.t1	35.9935	6.75111	both strains	5.3315
HC186_07798.t1	12.2888	2.32401	both strains	5.28775
HC186_08728.t1	29.2874	5.56778	both strains	5.26017
HC186_01699.t1	174.345	33.1914	both strains	5.25272
HC186_02636.t1	16.9916	3.25177	both strains	5.22534
HC186_07458.t1	616.451	118.097	both strains	5.21989	acetyl-CoA transferase
HC186_00140.t1	68.4716	13.1771	both strains	5.19626	MFS-family transporter	membrane transport
HC186_07712.t1	55.8411	10.7477	both strains	5.19565
HC186_07729.t1	23.1346	4.47556	both strains	5.16908	KIN	kinase
HC186_02371.t1	22.3871	4.33912	both strains	5.15936
HC186_02719.t1	22.2425	4.37416	both strains	5.08497
HC186_04024.t1	22.4274	4.43358	both strains	5.05853
HC186_06707.t1	97.2896	19.2653	both strains	5.04999	ARD1	N-terminal acetyltransferase subunit
HC186_03013.t1	22.5644	4.50382	both strains	5.01006
HC186_02883.t1	15.7306	3.14073	both strains	5.00858
HC186_02328.t1	49.0287	9.79688	both strains	5.00452	KIN	kinase
HC186_03353.t1	51.3698	10.3031	both strains	4.98585
HC186_04002.t1	49.1222	9.87049	both strains	4.97667
HC186_09017.t1	49.3963	9.93286	both strains	4.97301
HC186_03605.t1	54.5343	10.9687	both strains	4.97181	ABC-family transporter	membrane transport
HC186_02157.t1	60.202	12.1134	both strains	4.96988
HC186_06480.t1	9.52988	1.92241	both strains	4.95724

## Sheet: Histo Genes
HC186_00074.t1	CPR
HC186_00337.t1	ERG11
HC186_00808.t1	HYP2
HC186_00822.t1	HYP1
HC186_01135.t1	TEF3
HC186_01236.t1	TEF1
HC186_01288.t1	PEP4
HC186_01398.t1	HYP10
HC186_01664.t1	HYP16
HC186_01865.t1	ZRT
HC186_02182.t1	YPS3
HC186_02848.t1	HYP3
HC186_02876.t1	CAH
HC186_02920.t1	SKY1
HC186_02973.t1	CATB
HC186_03047.t1	H2B
HC186_03206.t1	HYP18
HC186_03289.t1	ACT1
HC186_03323.t1	HYP6
HC186_03437.t1	RPS1B
HC186_04224.t1	HYP8
HC186_04224.t1	HYP5
HC186_04565.t1	HYP14
HC186_04573.t1	PCS60
HC186_04819.t1	GDH1
HC186_04826.t1	HYP7
HC186_05343.t1	ATG26
HC186_05573.t1	SNF3
HC186_06043.t1	ACS2
HC186_06307.t1	SOD3
HC186_06540.t1	HIS5P
HC186_06960.t1	HYP8
HC186_07076.t1	GH2
HC186_07635.t1	PHO
HC186_08209.t1	HYP15
HC186_08496.t1	CBP1
HC186_08498.t1	HYP17
HC186_08507.t1	GPDH
HC186_08516.t1	TNA
HC186_08725.t1	TRL1
HC186_08795.t1	GH1
HC186_08955.t1	CTR3
HC186_07152.t1	CHI1

## Sheet: prev analysis
gene_ID	NCBI BLAST	functional category
HC186_00051.t1	kinase	kinase / phosphatase
HC186_00140.t1	MFS transporter	membrane transporter
HC186_00358.t1
HC186_00359.t1
HC186_00383.t1
HC186_00440.t1		phosphotransferase
HC186_00465.t1	aminotransferase (aromatic amino acid)	amino acid transport & metabolism
HC186_00531.t1
HC186_00532.t1	kinase	kinase / phosphatase
HC186_00744.t1	G-protein	other
HC186_00783.t1
HC186_00939.t1
HC186_00940.t1
HC186_00941.t1		phosphotransferase
HC186_00982.t1
HC186_01009.t1		kinase / phosphatase
HC186_01024.t1
HC186_01027.t1		kinase / phosphatase
HC186_01029.t1	Arg tRNA synthetase	genetic information processing
HC186_01036.t1
HC186_01039.t1
HC186_01078.t1		carbon metabolism
HC186_01082.t1
HC186_01100.t1
HC186_01104.t1
HC186_01159.t1	Atm1 (ABC transporter)	membrane transporter
HC186_01165.t1
HC186_01216.t1
HC186_01324.t1
HC186_01336.t1
HC186_01437.t1
HC186_01567.t1
HC186_01589.t1
HC186_01593.t1
HC186_01613.t1		transcription factor
HC186_01616.t1
HC186_01621.t1
HC186_01623.t1
HC186_01686.t1		carbon metabolism
HC186_01699.t1	hypothetical
HC186_01712.t1
HC186_01714.t1
HC186_01738.t1
HC186_01750.t1	Ato2 (ammonia transporter)	carbon metabolism
HC186_01754.t1
HC186_01757.t1
HC186_01767.t1		lipid / fatty acid metabolism
HC186_01778.t1
HC186_01779.t1
HC186_01780.t1
HC186_01789.t1
HC186_01798.t1		nucelotide processing
HC186_01803.t1
HC186_01804.t1
HC186_01805.t1
HC186_01806.t1
HC186_01810.t1		transcription factor
HC186_01811.t1	metalloreductase	oxidoreductase
HC186_01814.t1
HC186_01818.t1	kinase	kinase / phosphatase
HC186_01820.t1
HC186_01821.t1
HC186_01824.t1
HC186_01827.t1
HC186_01828.t1	methyltransferase	methyltransferase
HC186_01833.t1		metalloprotein
HC186_01918.t1
HC186_01941.t1	kinase	kinase / phosphatase
HC186_01997.t1
HC186_01998.t1		melanin synthesis
HC186_02035.t1	phospholipase	lipid / fatty acid metabolism
HC186_02049.t1
HC186_02104.t1	phosphotransferase	phosphotransferase
HC186_02139.t1	thioesterase
HC186_02153.t1	Adh2 (alcohol dehydrogenase)	carbon metabolism
HC186_02154.t1
HC186_02157.t1
HC186_02179.t1
HC186_02195.t1
HC186_02210.t1
HC186_02211.t1
HC186_02212.t1
HC186_02213.t1
HC186_02218.t1
HC186_02220.t1
HC186_02261.t1		phosphotransferase
HC186_02262.t1
HC186_02270.t1
HC186_02273.t1
HC186_02274.t1
HC186_02276.t1	kinase	kinase / phosphatase
HC186_02325.t1
HC186_02326.t1
HC186_02328.t1		kinase / phosphatase
HC186_02353.t1		metalloprotein
HC186_02371.t1
HC186_02392.t1
HC186_02393.t1		kinase / phosphatase
HC186_02414.t1
HC186_02418.t1		nucelotide processing
HC186_02419.t1	transporter	membrane transporter
HC186_02427.t1
HC186_02477.t1	phosphotransferase	phosphotransferase
HC186_02478.t1
HC186_02514.t1
HC186_02515.t1		kinase / phosphatase
HC186_02516.t1
HC186_02548.t1	kinase	kinase / phosphatase
HC186_02635.t1
HC186_02636.t1
HC186_02691.t1
HC186_02716.t1
HC186_02717.t1
HC186_02718.t1
HC186_02719.t1	alcohol oxidase	carbon metabolism
HC186_02726.t1		lipid / fatty acid metabolism
HC186_02747.t1	kinase	kinase / phosphatase
HC186_02748.t1
HC186_02771.t1
HC186_02811.t1		carbon metabolism
HC186_02848.t1
HC186_02857.t1
HC186_02883.t1
HC186_02887.t1	kinase	kinase / phosphatase
HC186_02914.t1
HC186_02915.t1		peptidase / protease
HC186_02917.t1
HC186_02920.t1	kinase	kinase / phosphatase
HC186_02965.t1
HC186_03013.t1
HC186_03037.t1
HC186_03038.t1		kinase / phosphatase
HC186_03039.t1
HC186_03065.t1
HC186_03066.t1		phosphotransferase
HC186_03073.t1		membrane transporter
HC186_03099.t1		carbon metabolism
HC186_03107.t1	kinase	kinase / phosphatase
HC186_03124.t1	kinase	kinase / phosphatase
HC186_03125.t1
HC186_03130.t1
HC186_03141.t1
HC186_03151.t1
HC186_03155.t1
HC186_03157.t1		transcription factor
HC186_03196.t1
HC186_03197.t1
HC186_03201.t1
HC186_03202.t1
HC186_03203.t1		kinase / phosphatase
HC186_03205.t1
HC186_03206.t1		kinase / phosphatase
HC186_03207.t1
HC186_03208.t1		kinase / phosphatase
HC186_03209.t1
HC186_03218.t1	Fdh1 (formate dehydrogenase)	carbon metabolism
HC186_03223.t1
HC186_03224.t1
HC186_03231.t1
HC186_03245.t1
HC186_03342.t1		kinase / phosphatase
HC186_03353.t1
HC186_03377.t1
HC186_03384.t1
HC186_03418.t1	Erg7 (lanosterol synthase)	lipid / fatty acid metabolism
HC186_03439.t1
HC186_03448.t1	ribosomal protein	genetic information processing
HC186_03449.t1	Fet3 (iron reducatse)	iron metabolism
HC186_03450.t1	Ftr1 (iron transporter)	iron metabolism
HC186_03526.t1
HC186_03527.t1
HC186_03531.t1	beta-galactosidase/beta-glucuronidase	carbon metabolism
HC186_03536.t1		peptidase / protease
HC186_03547.t1
HC186_03565.t1		carbon metabolism
HC186_03605.t1	ABC transporter	membrane transporter
HC186_03606.t1		genetic information processing
HC186_03639.t1	phosphotransferase	phosphotransferase
HC186_03640.t1		transcription factor
HC186_03641.t1
HC186_03687.t1	phosphotransferase	phosphotransferase
HC186_03699.t1
HC186_03714.t1
HC186_03740.t1	ATPase	membrane transporter
HC186_03758.t1
HC186_03759.t1
HC186_03760.t1
HC186_03762.t1
HC186_03813.t1
HC186_03822.t1	kinase	kinase / phosphatase
HC186_03823.t1
HC186_03886.t1
HC186_03888.t1
HC186_03901.t1
HC186_03915.t1
HC186_03952.t1
HC186_03953.t1
HC186_04002.t1	alkaline phosphatase	co-factor metabolism
HC186_04024.t1
HC186_04052.t1
HC186_04114.t1		carbon metabolism
HC186_04120.t1
HC186_04184.t1
HC186_04219.t1
HC186_04224.t1		lipid / fatty acid metabolism
HC186_04225.t1
HC186_04249.t1
HC186_04267.t1
HC186_04292.t1	kinase	kinase / phosphatase
HC186_04302.t1
HC186_04305.t1	kinase	kinase / phosphatase
HC186_04311.t1
HC186_04320.t1
HC186_04340.t1
HC186_04348.t1
HC186_04386.t1		kinase / phosphatase
HC186_04434.t1
HC186_04440.t1
HC186_04459.t1		transcription factor
HC186_04479.t1
HC186_04480.t1		phosphotransferase
HC186_04519.t1		amino acid transport & metabolism
HC186_04527.t1		kinase / phosphatase
HC186_04558.t1
HC186_04569.t1	Arn2 (MFS transporter - siderophore)	iron metabolism
HC186_04598.t1
HC186_04599.t1
HC186_04601.t1	kinase	kinase / phosphatase
HC186_04715.t1	kinase	kinase / phosphatase
HC186_04716.t1
HC186_04719.t1
HC186_04725.t1
HC186_04730.t1	Grx5 (glutaredoxin)	oxidoreductase
HC186_04790.t1
HC186_04812.t1
HC186_04825.t1
HC186_04826.t1
HC186_04869.t1		nucelotide processing
HC186_04904.t1
HC186_04952.t1
HC186_04953.t1
HC186_05028.t1
HC186_05032.t1
HC186_05035.t1
HC186_05326.t1
HC186_05343.t1	sterol glucosyltransferase	glycan metabolism
HC186_05344.t1
HC186_05391.t1
HC186_05431.t1		oxidoreductase
HC186_05456.t1
HC186_05536.t1
HC186_05554.t1
HC186_05555.t1
HC186_05573.t1	Snf3 (hexose transporter)	membrane transporter
HC186_05632.t1
HC186_05679.t1		amino acid transport & metabolism
HC186_05681.t1
HC186_05682.t1
HC186_05684.t1
HC186_05685.t1
HC186_05705.t1
HC186_05781.t1
HC186_05883.t1
HC186_05887.t1
HC186_05956.t1	Gor1 (glyoxylate reductase)	carbon metabolism
HC186_06016.t1
HC186_06043.t1	Acs2 (acetyl CoA synthetase / acetate CoA ligase)	carbon metabolism
HC186_06062.t1	Nrk1 (ribosyl nicotinamide kinase)	nucelotide processing
HC186_06088.t1
HC186_06105.t1
HC186_06221.t1
HC186_06224.t1
HC186_06228.t1
HC186_06241.t1		amino acid transport & metabolism
HC186_06331.t1
HC186_06332.t1
HC186_06335.t1		transcription factor
HC186_06339.t1
HC186_06347.t1
HC186_06361.t1
HC186_06362.t1
HC186_06408.t1
HC186_06409.t1	kinase	kinase / phosphatase
HC186_06435.t1		methyltransferase
HC186_06463.t1
HC186_06480.t1
HC186_06500.t1		carbon metabolism
HC186_06511.t1
HC186_06572.t1
HC186_06596.t1
HC186_06597.t1		kinase / phosphatase
HC186_06603.t1	Plb1 (phospholipase B)	lipid / fatty acid metabolism
HC186_06606.t1	oxidoreductase	oxidoreductase
HC186_06607.t1
HC186_06608.t1
HC186_06612.t1
HC186_06613.t1
HC186_06614.t1
HC186_06623.t1	Ald 2 (aldehyde dehydrogenase)	carbon metabolism
HC186_06636.t1		transcription factor
HC186_06660.t1		lipid / fatty acid metabolism
HC186_06661.t1
HC186_06662.t1	oxidoreductase (C-metabolism)	carbon metabolism
HC186_06707.t1	acyl transferase	lipid / fatty acid metabolism
HC186_06726.t1
HC186_06727.t1	kinase	kinase / phosphatase
HC186_06730.t1
HC186_06739.t1		nucelotide processing
HC186_06802.t1
HC186_06852.t1
HC186_06863.t1
HC186_06946.t1
HC186_06956.t1
HC186_06960.t1
HC186_06961.t1	methyltransferase	methyltransferase
HC186_07034.t1
HC186_07035.t1
HC186_07037.t1
HC186_07038.t1
HC186_07039.t1		lipid / fatty acid metabolism
HC186_07040.t1
HC186_07043.t1	MFS transporter	membrane transporter
HC186_07046.t1
HC186_07048.t1
HC186_07077.t1
HC186_07087.t1	Ena5 (cation transporter)	membrane transporter
HC186_07134.t1		phosphotransferase
HC186_07145.t1
HC186_07152.t1	Chi1 (endochitinase)	glycan metabolism
HC186_07155.t1
HC186_07180.t1		vesicular transport
HC186_07183.t1
HC186_07216.t1
HC186_07219.t1		phosphotransferase
HC186_07276.t1
HC186_07311.t1
HC186_07327.t1	Vcx1 (vacuolar H+/calcium transporter)	membrane transporter
HC186_07354.t1		amino acid transport & metabolism
HC186_07363.t1		phosphotransferase
HC186_07403.t1	Srv2 (adenylate cyclase associated protein)	other
HC186_07434.t1
HC186_07458.t1	acetyl-CoA transferase	lipid / fatty acid metabolism
HC186_07476.t1
HC186_07501.t1	Zta1 (Zn-dependent oxidoreductase)	oxidoreductase
HC186_07574.t1
HC186_07576.t1
HC186_07635.t1	Pho8 (alkaline phosphatase)	kinase / phosphatase
HC186_07664.t1		kinase / phosphatase
HC186_07712.t1
HC186_07714.t1		lipid / fatty acid metabolism
HC186_07726.t1
HC186_07727.t1
HC186_07728.t1	kinase	kinase / phosphatase
HC186_07729.t1	kinase	kinase / phosphatase
HC186_07733.t1	Bck1 kinase	kinase / phosphatase
HC186_07751.t1
HC186_07780.t1
HC186_07781.t1		nucelotide processing
HC186_07786.t1
HC186_07787.t1		phosphotransferase
HC186_07798.t1	amidase / deaminase	amino acid transport & metabolism
HC186_07822.t1
HC186_07825.t1
HC186_07826.t1
HC186_07835.t1
HC186_07842.t1
HC186_07844.t1
HC186_07845.t1
HC186_07849.t1
HC186_07850.t1		iron metabolism
HC186_07857.t1
HC186_07859.t1
HC186_07861.t1
HC186_07873.t1
HC186_07936.t1
HC186_07937.t1	transcription factor	transcription factor
HC186_07962.t1		kinase / phosphatase
HC186_07963.t1
HC186_07964.t1	Nap1 (nucleosome assembly)	genetic information processing
HC186_07965.t1
HC186_07994.t1		carbon metabolism
HC186_08035.t1
HC186_08036.t1	kinase	kinase / phosphatase
HC186_08092.t1	cytochrome P450	metabolism
HC186_08094.t1
HC186_08115.t1
HC186_08177.t1		transcription factor
HC186_08179.t1
HC186_08194.t1
HC186_08215.t1
HC186_08224.t1	phosphatase (tyr)	kinase / phosphatase
HC186_08283.t1
HC186_08323.t1	Rad53 (kinase-S/T)	kinase / phosphatase
HC186_08372.t1
HC186_08373.t1
HC186_08374.t1
HC186_08392.t1	Hog1 (kinase-S/T)	kinase / phosphatase
HC186_08397.t1		kinase / phosphatase
HC186_08408.t1
HC186_08479.t1
HC186_08486.t1
HC186_08498.t1
HC186_08509.t1
HC186_08516.t1	Tna1 (MFS transporter - nicotinic acid)	membrane transporter
HC186_08542.t1
HC186_08551.t1		glycan metabolism
HC186_08577.t1
HC186_08588.t1
HC186_08589.t1
HC186_08725.t1		oxidoreductase
HC186_08728.t1	calpain (protease)	peptidase / protease
HC186_08731.t1
HC186_08746.t1
HC186_08806.t1
HC186_08834.t1
HC186_08878.t1
HC186_08900.t1
HC186_08939.t1
HC186_08945.t1
HC186_08947.t1
HC186_08948.t1
HC186_08970.t1
HC186_09017.t1
HC186_09029.t1
HC186_09039.t1		kinase / phosphatase
HC186_09051.t1
HC186_09055.t1		transcription factor
HC186_09073.t1
HC186_09090.t1	kinase	kinase / phosphatase
HC186_09109.t1	Vba2 (MFS transporter / vacuolar aa transport)	membrane transporter
HC186_09114.t1
HC186_09134.t1
HC186_09166.t1
HC186_09167.t1
HC186_09187.t1
HC186_09192.t1
HC186_09199.t1
HC186_09205.t1		other
HC186_09215.t1
HC186_09216.t1		phosphotransferase
HC186_09271.t1
HC186_09291.t1
