# Supplementary material for: Histoplasma yeast and mycelial transcriptomes reveal pathogenic-phase and lineage-specific gene expression profiles
Source: BMC Genomics. 2013 Oct 10;14:695. doi: 10.1186/1471-2164-14-695 (PMC3852720; doi:10.1186/1471-2164-14-695)
Supplement: Additional file 6: Table S5 — Genes with enriched expression in G217B yeasts. [file 1471-2164-14-695-S6.xls]

## Sheet: G217 enriched expression
Gene_ID	G186Y FPKM	G217Y FPKM	G217 unique gene	G217Y:G186Y	Gene Designation	Putative Function
Histo217_03523.t1	0	479.598	unique	N/A
Histo217_03526.t1	0	461.578	unique	N/A
Histo217_06343.t1	0	461.385	unique	N/A
Histo217_06457.t1	0	113.078	unique	N/A	YKT6	v-SNARE
Histo217_06146.t1	0	104.727	unique	N/A
Histo217_06635.t1	0	103.991	unique	N/A	GSK3	GSK-family kinase
Histo217_05031.t1	0	92.6902	unique	N/A
Histo217_05208.t1	0	84.9785	unique	N/A
Histo217_00554.t1	0	82.7759	unique	N/A
Histo217_06493.t1	0	82.4617	unique	N/A	BUD13	mRNA splicing factor
Histo217_05841.t1	0	80.3478	unique	N/A
Histo217_07109.t1	0	77.5421	unique	N/A
Histo217_03525.t1	0	77.456	unique	N/A
Histo217_03663.t1	0	73.8581	unique	N/A
Histo217_03520.t1	0	65.4844	unique	N/A
Histo217_05032.t1	0	59.1195	unique	N/A
Histo217_07239.t1	0	57.8098	unique	N/A
Histo217_03517.t1	0	51.2852	unique	N/A	PKH2	kinase
Histo217_06494.t1	0	47.983	unique	N/A
Histo217_02577.t1	0	47.3344	unique	N/A
Histo217_00559.t1	0	45.3702	unique	N/A	KIN
Histo217_08340.t1	0	43.1109	unique	N/A
Histo217_05016.t1	0	42.7553	unique	N/A
Histo217_08908.t1	0	38.3513	unique	N/A	DNM1	dynamin-related GTPase
Histo217_00659.t1	0	36.615	unique	N/A	TOS1	beta-glucanase
Histo217_00179.t1	0	36.2058	unique	N/A
Histo217_09031.t1	0	29.5104	unique	N/A
Histo217_05739.t1	0	29.2692	unique	N/A	aminotransferase	aminotransferase
Histo217_08810.t1	0	24.1843	unique	N/A
Histo217_00870.t1	0	22.5926	unique	N/A
Histo217_05973.t1	0	21.1792	unique	N/A
Histo217_03516.t1	0	19.7618	unique	N/A
Histo217_05741.t1	0	19.0664	unique	N/A
Histo217_00553.t1	0	18.8603	unique	N/A
Histo217_04356.t1	0	16.8779	unique	N/A
Histo217_06144.t1	0	15.876	unique	N/A
Histo217_05026.t1	0	13.3975	unique	N/A
Histo217_00552.t1	0	12.2581	unique	N/A
Histo217_09029.t1	0	12.1233	unique	N/A
Histo217_00178.t1	0	11.6357	unique	N/A
Histo217_08962.t1	0	11.4157	unique	N/A
Histo217_04161.t1	0	10.6749	unique	N/A
Histo217_05491.t1	0	9.5639	unique	N/A
Histo217_00873.t1	0	9.35334	unique	N/A
Histo217_08184.t1	0	8.74331	unique	N/A
Histo217_06221.t1	0	6.38155	unique	N/A
Histo217_09032.t1	0	6.33544	unique	N/A
Histo217_08910.t1	0	6.33268	unique	N/A
Histo217_02440.t1	0	6.3065	unique	N/A
Histo217_01550.t1	0	6.24238	unique	N/A
Histo217_01971.t1	0	5.65618	unique	N/A
HC186_08954.t1	0	48.8631	both strains	N/A
HC186_00552.t1	0	37.0684	both strains	N/A
HC186_03191.t1	0	14.849	both strains	N/A
HC186_01724.t1	0	12.4877	both strains	N/A
HC186_07992.t1	0	9.46747	both strains	N/A
HC186_05010.t1	0	7.63131	both strains	N/A
HC186_02530.t1	0	6.45024	both strains	N/A
HC186_02734.t1	0	5.62228	both strains	N/A
HC186_02182.t1	10.3002	3071.24	both strains	298.174	YPS3	secreted factor
HC186_06569.t1	8.50901	967.14	both strains	113.661
HC186_04573.t1	2.49249	175.972	both strains	70.6009	SID4	CoA ligase
HC186_08955.t1	22.0855	1520.15	both strains	68.8302	CTR3	copper transporter
HC186_01664.t1	1.5012	75.5093	both strains	50.2995	HYP16
HC186_00551.t1	0.77077	38.3586	both strains	49.7665
HC186_07523.t1	2.97471	133.75	both strains	44.9625
HC186_01399.t1	0.652386	26.0043	both strains	39.8604
HC186_01725.t1	0.54225	21.1075	both strains	38.9258
HC186_02596.t1	170.499	5508.48	both strains	32.308	H1	histone H1
HC186_07394.t1	1.01738	31.437	both strains	30.8998
HC186_02876.t1	10.8979	335.394	both strains	30.7761	CAH1	carbonic anhydrase
HC186_05141.t1	0.825805	24.1653	both strains	29.2627
HC186_08209.t1	10.406	270.94	both strains	26.037	HYP15
HC186_00543.t1	3.43912	88.7855	both strains	25.8163
HC186_04565.t1	14.2886	353.224	both strains	24.7208	OXR1	siderophore
HC186_07392.t1	0.5	12.2324	both strains	24.4648
HC186_06537.t1	440.913	10488.4	both strains	23.7879	H4	histone H4
HC186_03728.t1	3.19998	75.5096	both strains	23.5969
HC186_00453.t1	12.8809	230.509	both strains	17.8954
HC186_05341.t1	4.46908	78.5781	both strains	17.5826	H1-like	histone H1 family
HC186_06394.t1	0.819477	14.1387	both strains	17.2533
HC186_08504.t1	3.40095	58.1322	both strains	17.0929
HC186_08667.t1	9.77342	163.665	both strains	16.7459
HC186_03046.t1	501.266	8350.03	both strains	16.6579	H2A	histone H2A
HC186_02461.t1	3.2883	54.1465	both strains	16.4664
HC186_03131.t1	4.86998	78.8396	both strains	16.1889
HC186_07514.t1	3.58182	54.553	both strains	15.2305
HC186_03984.t1	2.71789	41.2042	both strains	15.1604
HC186_01746.t1	1.12287	16.9725	both strains	15.1154
HC186_03652.t1	16.7535	245.98	both strains	14.6823	ARN-family transporter	siderophore transport
HC186_08976.t1	4.37096	63.8775	both strains	14.614
HC186_06400.t1	1.45436	21.1103	both strains	14.5152
HC186_00289.t1	4.3282	62.7186	both strains	14.4907
HC186_00324.t1	2.14496	29.4472	both strains	13.7286
HC186_05611.t1	0.948098	12.2845	both strains	12.957
HC186_02595.t1	4.81842	60.9065	both strains	12.6403
HC186_00822.t1	7.38437	91.0759	both strains	12.3336	HYP1
HC186_09133.t1	2.4863	29.5992	both strains	11.9049
HC186_05449.t1	7.35984	85.6225	both strains	11.6338
HC186_03047.t1	454.466	5237.27	both strains	11.524	H2B	histone 2B
HC186_05221.t1	1.65987	18.8708	both strains	11.3688
HC186_09350.t1	2.92872	32.709	both strains	11.1684
HC186_04307.t1	0.848895	9.47762	both strains	11.1647
HC186_05507.t1	6.18311	67.297	both strains	10.884
HC186_08302.t1	1.76625	19.0938	both strains	10.8104
HC186_07117.t1	266.657	2880.8	both strains	10.8034
HC186_04574.t1	23.2928	251.565	both strains	10.8001	SID3	acetylase
HC186_00130.t1	2.82876	30.2326	both strains	10.6876
HC186_04663.t1	322.291	3294.97	both strains	10.2236
HC186_02839.t1	1.6141	16.2688	both strains	10.0792
HC186_09314.t1	99.9599	991.207	both strains	9.91604	DIP5	dicarboxylic amino acid permease
HC186_00832.t1	4.75745	46.9695	both strains	9.87282
HC186_02120.t1	2.9112	28.4108	both strains	9.75912	KIN	kinase
HC186_06538.t1	1731.88	16853.2	both strains	9.73119	H3	histone H3
HC186_07505.t1	0.919916	8.82269	both strains	9.59076
HC186_04370.t1	4.61613	44.1243	both strains	9.55872
HC186_03807.t1	25.7965	246.192	both strains	9.54364
HC186_05896.t1	2.53087	24.0983	both strains	9.52173
HC186_07938.t1	1.05897	10.0179	both strains	9.46006
HC186_01927.t1	5.94846	55.9363	both strains	9.40348
HC186_08920.t1	5.48874	50.9659	both strains	9.28555
HC186_03478.t1	15.8806	147.331	both strains	9.27736
HC186_08922.t1	18.467	170.03	both strains	9.20723
HC186_04475.t1	11.6963	106.459	both strains	9.1019
HC186_08916.t1	5.0127	45.3871	both strains	9.05443
HC186_04347.t1	1.777	16.0805	both strains	9.04927
HC186_06308.t1	5.92445	53.6041	both strains	9.04795	MFS-family transporter	membrane transport
HC186_06304.t1	7.83582	70.8811	both strains	9.04577
HC186_06911.t1	4.50877	40.535	both strains	8.99024
HC186_02346.t1	6.7092	58.2242	both strains	8.67826
HC186_04635.t1	1.24077	10.7205	both strains	8.64024	acetyl ligase	acetyl ligase
HC186_01952.t1	3.28327	28.1628	both strains	8.57767
HC186_01845.t1	10.816	92.2373	both strains	8.52785	kinesin family protein	mitosis-related kinesin
HC186_04887.t1	3.98814	33.9012	both strains	8.5005
HC186_03765.t1	64.1447	543.527	both strains	8.47344
HC186_05467.t1	5.70493	48.2256	both strains	8.45332
HC186_04710.t1	6.97729	58.8548	both strains	8.4352
HC186_00209.t1	5.42718	45.0227	both strains	8.29577	PAN5-like gene	2-dehydropantoate 2-reductase
HC186_05908.t1	3.46891	28.4957	both strains	8.21459
HC186_05506.t1	16.9675	139.235	both strains	8.20599
HC186_08707.t1	4.30919	34.9867	both strains	8.1191
HC186_00154.t1	14.176	114.823	both strains	8.09982
HC186_07722.t1	9.85976	79.7596	both strains	8.08941
HC186_02976.t1	2.97295	23.994	both strains	8.07075
HC186_07605.t1	5.51161	43.4464	both strains	7.8827
HC186_04951.t1	3.78012	29.4225	both strains	7.78347
HC186_01464.t1	3.29481	25.6253	both strains	7.77746
HC186_05144.t1	5.38739	41.8085	both strains	7.76044
HC186_07337.t1	4.3404	33.621	both strains	7.74605	IPL1	aurora kinase subunit
HC186_06357.t1	3.27847	24.8638	both strains	7.58399
HC186_03299.t1	5.24083	39.2344	both strains	7.4863
HC186_02995.t1	1.31611	9.79431	both strains	7.44184
HC186_08918.t1	3.16597	23.5361	both strains	7.43409
HC186_05763.t1	7.00246	51.8605	both strains	7.40603
HC186_00445.t1	4.69867	34.7384	both strains	7.39323
HC186_09151.t1	2.92695	21.5421	both strains	7.3599	ADH-family	alcohol dehydrogenase
HC186_06457.t1	5.83447	42.8655	both strains	7.34695
HC186_00751.t1	326.315	2390.82	both strains	7.32672	PDI1	protein disulfide isomerase
HC186_03077.t1	12.1824	89.0905	both strains	7.31302
HC186_03440.t1	3.08886	22.5881	both strains	7.31276
HC186_03144.t1	1.28487	9.30371	both strains	7.24097
HC186_04681.t1	63.526	458.98	both strains	7.22508	ERG3	C-5 sterol desaturase
HC186_03329.t1	8.84703	63.7619	both strains	7.20715
HC186_06294.t1	1.66923	11.7945	both strains	7.06586
HC186_02314.t1	3.14525	22.1366	both strains	7.03812
HC186_03086.t1	10.891	76.4304	both strains	7.01779	SMC4	condensin complex subunit
HC186_06307.t1	97.2393	675.38	both strains	6.94555	SOD3	secreted superoxide dismutase
HC186_02987.t1	18.6833	129.155	both strains	6.91288
HC186_06987.t1	6.59981	45.5787	both strains	6.90605
HC186_02945.t1	113.804	783.246	both strains	6.88241	HAC1	gene regulation
HC186_03158.t1	7.86527	54.0924	both strains	6.87737	SSK2	MAPKKK
HC186_01530.t1	19.1467	131.344	both strains	6.85985
HC186_01263.t1	7.69591	52.7488	both strains	6.85413
HC186_02026.t1	2.56804	17.4082	both strains	6.77881
HC186_07651.t1	37.9536	255.66	both strains	6.73611
HC186_02971.t1	30.0435	202.35	both strains	6.73523	NSE1	chromatin maintenance
HC186_01006.t1	8.04252	53.9673	both strains	6.71025
HC186_05852.t1	1.22121	8.13287	both strains	6.65971
HC186_09065.t1	1.5674	10.4342	both strains	6.65701	SPS1	kinase
HC186_02440.t1	10.5962	70.5288	both strains	6.65606	SMC2	condensin complex subunit
HC186_07518.t1	2.06304	13.6815	both strains	6.63174
HC186_09015.t1	3.73726	24.5869	both strains	6.57886
HC186_01591.t1	11.105	73.0506	both strains	6.57816	HXK1	hexokinase
HC186_03335.t1	5.78259	37.9684	both strains	6.56598
HC186_08285.t1	3.94198	25.6718	both strains	6.5124
HC186_02512.t1	6.65642	42.3605	both strains	6.36385	transporter	membrane transport
HC186_01727.t1	11.0193	69.923	both strains	6.3455	HOS3	histone deacetylase
HC186_06358.t1	4.56177	28.9198	both strains	6.33959
HC186_07801.t1	4.05757	25.6356	both strains	6.31799
HC186_05528.t1	16.9208	105.555	both strains	6.2382	CAN1	arginine permease
HC186_00442.t1	6.79099	41.6982	both strains	6.14023	EXG2	exoglucanase
HC186_06309.t1	1.70558	10.1315	both strains	5.9402
HC186_08219.t1	3.85513	22.7461	both strains	5.90022
HC186_02065.t1	15.9893	93.4023	both strains	5.84155
HC186_07724.t1	29.1159	169.905	both strains	5.83547
HC186_06441.t1	1.13498	6.5934	both strains	5.8093
HC186_03834.t1	150.825	872.745	both strains	5.78649
HC186_03598.t1	16.3585	94.3525	both strains	5.76781
HC186_05095.t1	3.89215	22.2946	both strains	5.7281
HC186_09144.t1	20.2554	115.981	both strains	5.72592
HC186_01112.t1	2.72382	15.5618	both strains	5.71326
HC186_08737.t1	11.2851	64.4314	both strains	5.7094
HC186_08171.t1	16.2857	92.4971	both strains	5.67965
HC186_07018.t1	4.57857	25.9884	both strains	5.67608
HC186_04567.t1	18.1163	102.774	both strains	5.67303	NPS1	siderophore
HC186_02531.t1	5.58891	31.6284	both strains	5.65913	transporter	membrane transport
HC186_00370.t1	4.40698	24.9121	both strains	5.65286
HC186_08132.t1	2.85372	16.0737	both strains	5.63252
HC186_05846.t1	9.69781	54.4451	both strains	5.61417
HC186_03784.t1	13.4851	75.4927	both strains	5.59823	ALD	aldehyde dehydrogenase
HC186_04950.t1	5.14067	28.6552	both strains	5.57421
HC186_09076.t1	13.8811	77.0966	both strains	5.55409
HC186_05897.t1	1.2125	6.72104	both strains	5.54315
HC186_06645.t1	36.8496	203.008	both strains	5.5091
HC186_03344.t1	4.92104	27.1018	both strains	5.50734
HC186_06691.t1	5.62782	30.9497	both strains	5.49941	CDC5	polo-like kinase
HC186_05687.t1	8.17847	44.7345	both strains	5.46979	MPE1	mRNA cleavage and polyadenylation factor
HC186_03791.t1	13.1347	71.3089	both strains	5.42907	CDC20	ubiquitin protein ligase / activator of anaphase-promoting complex
HC186_04264.t1	4.00279	21.5621	both strains	5.38678
HC186_02253.t1	11.5811	62.3785	both strains	5.38623	GYP5	rab GTPase activating protein
HC186_05711.t1	3.5837	19.3009	both strains	5.38575
HC186_03727.t1	5.95939	31.8447	both strains	5.34361
HC186_02973.t1	6.25972	33.4374	both strains	5.34168	CATB	secreted catalase
HC186_04958.t1	20.5889	109.555	both strains	5.32107	CRZ1	gene regulation
HC186_00550.t1	71.6235	380.805	both strains	5.31677
HC186_03971.t1	86.8602	457.7	both strains	5.2694	TEF2	translation factor
HC186_04575.t1	3.40892	17.8019	both strains	5.22213
HC186_04816.t1	12.3758	64.5023	both strains	5.21196
HC186_09254.t1	7.82592	40.6071	both strains	5.18879
HC186_09255.t1	1.61994	8.39266	both strains	5.18084	OXR	OXR
HC186_00691.t1	1.11654	5.76534	both strains	5.16359	txn factor (Zn-finger)	gene regulation
HC186_01369.t1	9.59849	49.3773	both strains	5.14428
HC186_00352.t1	5.53782	28.3636	both strains	5.1218	IQG1	ras GTPase activating protein
HC186_01250.t1	5.89556	30.0972	both strains	5.10506	transporter	membrane transport
HC186_00302.t1	6.2107	31.6833	both strains	5.1014
HC186_03515.t1	3.30164	16.8157	both strains	5.09314	MYO1	myosin heavy chain
HC186_06808.t1	22.316	111.83	both strains	5.01122
HC186_02009.t1	11.239	56.1898	both strains	4.99953	LEU5	CoA transmembrane transport
HC186_00553.t1	10.117	50.4305	both strains	4.98471
HC186_09310.t1	3.51215	17.4987	both strains	4.98233
HC186_05126.t1	5.16014	25.5584	both strains	4.95304
